# Supplementary material for: The ben1-1 Brassinosteroid-Catabolism Mutation Is Unstable Due to Epigenetic Modifications of the Intronic T-DNA Insertion
Source: G3 (Bethesda). 2013 Sep 1;3(9):1587–95. doi: 10.1534/g3.113.006353 (PMC3755919; doi:10.1534/g3.113.006353)
Supplement: Supporting Information [file supp_g3.113.006353_FileS5.xlsx]

## Sheet: WL raw
BL 100nm	R1 BL100	Col-0	ben1-1 #1	ben1-1 #2	11.4	11.5			R2 BL 100	Col-0	ben1-1 #1	ben1-1 #2	11.4	11.5			R3 BL 100	Col-0	ben1-1 #1	ben1-1 #2	11.4	11.5			R1 BL-ctrl	Col-0	ben1-1 #1	ben1-1 #2	11.4	11.5			R2 BL-ctrl	Col-0	ben1-1 #1	ben1-1 #2	11.4	11.5			R3 BL ctrl	Col-0	ben1-1 # 1	ben1-1 # 2	11.4	11.5
WL 24 umol	1	5.232	4.575	5.627	5.101	5.408			1	5.235	5.098	5.485	5.73	6.154			1	4.937	4.503	4.152	5.701	3.547			1	2.836	3.234	2.826	1.734	2.88			1	2.395	2.052	2.729	3.066	3.04			1	2.784	1.878	2.334	2.316	2.631
5 day old	2	6.291	5.176	4.466	6.518	6.807			2	5.553	6.786	5.413	5.71	5.922			2	4.532	4.956	3.604	4.905	4.988			2	2.541	2.781	3.499	3.342	2.558			2	3.434	3.077	3.402	2.324	2.95			2	2.523	1.786	2.236	2.554	2.411
314=10mm	3	5.302	5.541	4.503	6.331	6.389			3	6.344	5.849	5.753	4.949	6.053			3	4.833	3.55	4.768	5.239	4.464			3	2.623	3.132	2.991	3.061	2.281			3	2.661	3.728	3.178	2.691	2.914			3	2.152	2.13	1.928	2.354	2.628
	4	4.883	5.247	5.097	5.384	7.021			4	5.766	4.202	4.427	5.626	5.42			4	4.519	4.104	3.843	5.835	4.909			4	2.555	2.949	2.904	2.888	2.878			4	2.604	2.758	2.946	3.074	3.334			4	2.117	2.592	2.101	1.766	2.306
	5	4.869	4.485	4.827	6.17	5.963			5	5.528	4.686	5.201	4.557	5.817			5	3.493	3.456	4.242	4.943	4.478			5	2.103	3	3.153	2.953	2.784			5	2.06	3.298	3.032	2.611	2.445			5	1.79	1.625	1.682	1.596	2.062
	6	5.318	4.521	5.214	5.641	5.718			6	5.806	5.445	5.29	5.135	5.187			6	3.953	3.79	5.613	4.914	5.102			6	2.854	2.907	2.4	2.221	2.375			6	2.46	3.016	3.492	3.155	2.888			6	1.797	2.423	1.911	2.158	2.387
	7	4.627	5.466	5.391	6.08	5.185			7	4.63	4.396	5.11	5.495	5.497			7	4.269	3.449	3.878	3.011	4.028			7	2.381	2.933	2.458	2.527	2.416			7	1.943	2.955	3.351	3.004	3.623			7	1.657	1.944	1.84	2.326	2.437
	8	5.199	4.893	5.635	5.222	5.746			8	5.122	4.578	5.324	5.489	5.278			8	4.135	4.362	4.397	3.715	4.695			8	3.29	2.23	2.316	2.675	3.071			8	2.102	2.292	3.154	2.89	2.622			8	2.083	1.955	2.333	2.258	2.272
	9	5.617	6.127	6.072	6.5	6.843			9	5.12	4.758	5.846	5.819	6.339			9	3.698	4.384	5.134	4.44	4.507			9	2.364	2.692	3.204	2.852	2.694			9	2.17	2.838	2.778	3.27	2.602			9	2.642	2.642	2.682	2.07	1.652
	10	6.286	5.883	4.871	6.382	6.034			10	5.682	4.952	5.153	4.987	6.701			10	4.46	4.231	4.857	4.354	4.172			10	2.032	2.997	2.697	2.694	2.713			10	2.242	2.626	3.194	2.788	2.938			10	2.125	2.103	2.284	2.951	2.255
	11	5.704	5.374	5.947	6.318	5.99			11	6.159	4.67	5.784	5.882	6.496			11	5.603	2.367	3.678	4.638	5.337			11	2.424	2.685	3.611	2.989	3.106			11	2.499	4.225	3.45	2.921	2.804			11	2.548	1.804	2.845	1.794	2.026
	12	6.176	5.196	6.264	5.701	5.261			12	5.156	4.267	5.986	5.379	5.01			12	4.159	4.892	3.566	4.487	5.092			12	2.372	2.023	2.598	3.022	3.038			12	2.857	2.751	2.947	2.102	3.167			12	2.199	2.153	2.615	1.868	2.192
	13	5.789	5.688	5.47	5.397	6.12			13	4.922	5.547	4.763	5.852	6.041			13	4.054	3.163	3.483	4.755	5.713			13	2.359	2.41	2.44	2.481	2.68			13	2.304	2.316	3.019	3.53	2.828			13	1.797	2.788	2.386	2.212	1.963
	14	5.542	5.46	5.087	6.121	6.277			14	4.994	4.198	5.564	5.821	5.918			14	4.118	4.529	4.778	3.765	5.241			14	2.293	2.821	2.793	2.906	2.969			14	2.425	3.065	2.141	2.586	3.029			14	2.146	2.651	1.697	1.71	2.577
	15	5.45	4.6	4.703	4.796	5.56			15	5.199	4.652	4.817	4.664	5.919			15	3.894	4.028	3.719	4.074	5.025			15	2.011	2.333	3.142	1.748	2.2			15	2.485	2.877	3.053	1.577	3.622			15	2.208	2.182	1.819	1.812	2.235
	16	5.45	4.88	5.304	5.407	5.741			16	5.385	5.795	4.379	5.415	5.454			16	4.92	3.223	4.8	4.423	4.646			16	2.236	2.406	3.212	2.548	3.112			16	2.252	2.992	3.061	2.588	3.036			16	2.223	2.618	2.152		2.084
	17	5.988	5.534	4.086	6.019	6.127			17	5.434	4.296	4.446	4.301	6.655			17	4.47	3.362		3.991	5.093			17	2.401	2.841	2.675	2.61	3.037			17	2.318	3.245	3.192	2.681	2.827			17	2.351	2.342	1.317		2.486
	18	5.333	5.102	5.076	5.706	5.272			18	4.567	5.344	5.695	5.427	5.591			18	4.401	4.279		4.348	4.553			18	2.439	2.082		2.511	3.003			18	2.404	2.546	3.37	3.385	2.657			18	1.653	2.294	1.968		2.479
	19	5.889	6.091	4.776	5.129	4.895			19	5.1	5.048	5.156	5.134	5.877			19	4.269	3.871		4.602	5.491			19	2.886	3.289		2.355				19	2.623	2.497	3.694	2.516	2.512			19	1.655	2.004			1.995
	20	5.145	4.359	5.059	5.278	6.479			20	6.495	4.052	5.917	5.797	5.468			20	2.915	3.753		4.272	5.271					2.929		2.331				20	2.107	2.715	3.218	2.368									2.368
	21	5.938	6.022	5.578	4.975	5.031			21	4.188	5.219	5.991	5.182	5.572							5.44	4.336					2.991		2.715				21	2.388	2.758		1.863									2.004
	22	5.74	5.587	4.708	5.475	7.088					4.907	5.737	5.972	5.219								4.312					2.553								3.183
	23	5.342	4.996		6.929								6.018	6.356								4.228													2.558
	24	5.301											5.21	5.759
	25	5.046											5.117

## Sheet: WL-R1+R2+R3
WL-BL ctrl		Col-0	ben1-1 #1	ben1-1 #2	11.4	11.5			WL-BL 100		Col-0	ben1-1 #1	ben1-1 #2	11.4	11.5			BL ctrl average		2.34208	2.63281	2.71727	2.52453	2.63936
R1+R2+R3	1	2.836	3.234	2.826	1.734	2.88			R1+R2+R3	1	5.232	4.575	5.627	5.101	5.408			% BL ctrl		Col-0	ben1-1 #1	ben1-1 #2	11.4	11.5
	2	2.541	2.781	3.499	3.342	2.558				2	6.291	5.176	4.466	6.518	6.807				1	223.391	173.769	207.083	202.058	204.898
	3	2.623	3.132	2.991	3.061	2.281				3	5.302	5.541	4.503	6.331	6.389				2	268.607	196.596	164.356	258.187	257.903
	4	2.555	2.949	2.904	2.888	2.878				4	4.883	5.247	5.097	5.384	7.021				3	226.379	210.459	165.718	250.78	242.066
	5	2.103	3	3.153	2.953	2.784				5	4.869	4.485	4.827	6.17	5.963				4	208.489	199.293	187.578	213.268	266.011
	6	2.854	2.907	2.4	2.221	2.375				6	5.318	4.521	5.214	5.641	5.718				5	207.892	170.35	177.641	244.402	225.926
	7	2.381	2.933	2.458	2.527	2.416				7	4.627	5.466	5.391	6.08	5.185				6	227.063	171.717	191.884	223.448	216.643
	8	3.29	2.23	2.316	2.675	3.071				8	5.199	4.893	5.635	5.222	5.746				7	197.559	207.611	198.397	240.837	196.449
	9	2.364	2.692	3.204	2.852	2.694				9	5.617	6.127	6.072	6.5	6.843				8	221.982	185.847	207.377	206.851	217.704
	10	2.032	2.997	2.697	2.694	2.713				10	6.286	5.883	4.871	6.382	6.034				9	239.829	232.717	223.459	257.474	259.267
	11	2.424	2.685	3.611	2.989	3.106				11	5.704	5.374	5.947	6.318	5.99				10	268.393	223.449	179.261	252.8	228.616
	12	2.372	2.023	2.598	3.022	3.038				12	6.176	5.196	6.264	5.701	5.261				11	243.544	204.116	218.859	250.265	226.949
	13	2.359	2.41	2.44	2.481	2.68				13	5.789	5.688	5.47	5.397	6.12				12	263.697	197.355	230.525	225.825	199.328
	14	2.293	2.821	2.793	2.906	2.969				14	5.542	5.46	5.087	6.121	6.277				13	247.173	216.043	201.305	213.783	231.874
	15	2.011	2.333	3.142	1.748	2.2				15	5.45	4.6	4.703	4.796	5.56				14	236.627	207.383	187.21	242.461	237.823
	16	2.236	2.406	3.212	2.548	3.112				16	5.45	4.88	5.304	5.407	5.741				15	232.699	174.718	173.078	189.976	210.657
	17	2.401	2.841	2.675	2.61	3.037				17	5.988	5.534	4.086	6.019	6.127				16	232.699	185.353	195.196	214.179	217.515
	18	2.439	2.082	2.729	2.511	3.003				18	5.333	5.102	5.076	5.706	5.272				17	255.67	210.193	150.371	238.421	232.139
	19	2.886	3.289	3.402	2.355	3.04				19	5.889	6.091	4.776	5.129	4.895				18	227.703	193.785	186.805	226.023	199.745
	20	2.395	2.929	3.178	2.331	2.95				20	5.145	4.359	5.059	5.278	6.479				19	251.443	231.35	175.764	203.167	185.461
	21	3.434	2.991	2.946	2.715	2.914				21	5.938	6.022	5.578	4.975	5.031				20	219.676	165.564	186.179	209.069	245.476
	22	2.661	2.553	3.032	3.066	3.334				22	5.74	5.587	4.708	5.475	7.088				21	253.535	228.729	205.279	197.067	190.614
	23	2.604	2.052	3.492	2.324	2.445				23	5.342	4.996	5.485	6.929	6.154				22	245.081	212.206	173.262	216.872	268.55
	24	2.06	3.077	3.351	2.691	2.888				24	5.301	5.098	5.413	5.73	5.922				23	228.087	189.759	201.857	274.467	233.162
	25	2.46	3.728	3.154	3.074	3.623				25	5.046	6.786	5.753	5.71	6.053				24	226.337	193.633	199.207	226.973	224.372
	26	1.943	2.758	2.778	2.611	2.622				26	5.235	5.849	4.427	4.949	5.42				25	215.449	257.747	211.72	226.181	229.336
	27	2.102	3.298	3.194	3.155	2.602				27	5.553	4.202	5.201	5.626	5.817				26	223.519	222.158	162.921	196.037	205.353
	28	2.17	3.016	3.45	3.004	2.938				28	6.344	4.686	5.29	4.557	5.187				27	237.096	159.601	191.405	222.854	220.394
	29	2.242	2.955	2.947	2.89	2.804				29	5.766	5.445	5.11	5.135	5.497				28	270.87	177.985	194.68	180.509	196.525
	30	2.499	2.292	3.019	3.27	3.167				30	5.528	4.396	5.324	5.495	5.278				29	246.191	206.813	188.056	203.405	208.27
	31	2.857	2.838	2.141	2.788	2.828				31	5.806	4.578	5.846	5.489	6.339				30	236.029	166.97	195.932	217.665	199.973
	32	2.304	2.626	3.053	2.921	3.029				32	4.63	4.758	5.153	5.819	6.701				31	247.899	173.882	215.142	217.427	240.172
	33	2.425	4.225	3.061	2.102	3.622				33	5.122	4.952	5.784	4.987	6.496				32	197.687	180.719	189.639	230.499	253.887
	34	2.485	2.751	3.192	3.53	3.036				34	5.12	4.67	5.986	5.882	5.01				33	218.694	188.088	212.86	197.542	246.12
	35	2.252	2.316	3.37	2.586	2.827				35	5.682	4.267	4.763	5.379	6.041				34	218.609	177.377	220.294	232.994	189.819
	36	2.318	3.065	3.694	1.577	2.657				36	6.159	5.547	5.564	5.852	5.918				35	242.604	162.07	175.286	213.07	228.881
	37	2.404	2.877	3.218	2.588	2.512				37	5.156	4.198	4.817	5.821	5.919				36	262.971	210.687	204.764	231.806	224.221
	38	2.623	2.992	2.334	2.681	2.631				38	4.922	4.652	4.379	4.664	5.454				37	220.146	159.449	177.273	230.578	224.259
	39	2.107	3.245	2.236	3.385	2.411				39	4.994	5.795	4.446	5.415	6.655				38	210.155	176.693	161.154	184.748	206.641
	40	2.388	2.546	1.928	2.516	2.628				40	5.199	4.296	5.695	4.301	5.591				39	213.229	220.107	163.62	214.496	252.144
	41	2.784	2.497	2.101	2.368	2.306				41	5.385	5.344	5.156	5.427	5.877				40	221.982	163.171	209.585	170.369	211.831
	42	2.523	2.715	1.682	1.863	2.062				42	5.434	5.048	5.917	5.134	5.468				41	229.923	202.977	189.749	214.971	222.667
	43	2.152	2.758	1.911	2.316	2.387				43	4.567	4.052	5.991	5.797	5.572				42	232.015	191.734	217.755	203.365	207.171
	44	2.117	3.183	1.84	2.554	2.437				44	5.1	5.219	5.737	5.182	5.219				43	194.997	153.904	220.478	229.627	211.112
	45	1.79	2.558	2.333	2.354	2.272				45	6.495	4.907	4.152	5.972	6.356				44	217.755	198.229	211.131	205.266	197.737
	46	1.797	1.878	2.682	1.766	1.652				46	4.188	4.503	3.604	6.018	5.759				45	277.317	186.379	152.8	236.559	240.816
	47	1.657	1.786	2.284	1.596	2.255				47	4.937	4.956	4.768	5.21	3.547				46	178.815	171.034	132.633	238.381	218.197
	48	2.083	2.13	2.845	2.158	2.026				48	4.532	3.55	3.843	5.117	4.988				47	210.795	188.24	175.47	206.375	134.389
	49	2.642	2.592	2.615	2.326	2.192				49	4.833	4.104	4.242	5.701	4.464				48	193.503	134.837	141.429	202.692	188.985
	50	2.125	1.625	2.386	2.258	1.963				50	4.519	3.456	5.613	4.905	4.909				49	206.355	155.879	156.112	225.825	169.132
	51	2.548	2.423	1.697	2.07	2.577				51	3.493	3.79	3.878	5.239	4.478				50	192.948	131.266	206.567	194.294	185.992
	52	2.199	1.944	1.819	2.951	2.235				52	3.953	3.449	4.397	5.835	5.102				51	149.141	143.952	142.717	207.524	169.662
	53	1.797	1.955	2.152	1.794	2.084				53	4.269	4.362	5.134	4.943	4.028				52	168.781	131.001	161.817	231.132	193.304
	54	2.146	2.642	1.317	1.868	2.486				54	4.135	4.384	4.857	4.914	4.695				53	182.273	165.678	188.939	195.799	152.613
	55	2.208	2.103	1.968	2.212	2.479				55	3.698	4.231	3.678	3.011	4.507				54	176.552	166.514	178.745	194.65	177.884
	56	2.223	1.804		1.71	1.995				56	4.46	2.367	3.566	3.715	4.172				55	157.894	160.703	135.356	119.27	170.761
	57	2.351	2.153		1.812	2.368				57	5.603	4.892	3.483	4.44	5.337				56	190.429	89.9038	131.235	147.156	158.069
	58	1.653	2.788			2.004				58	4.159	3.163	4.778	4.354	5.092				57	239.231	185.809	128.18	175.875	202.208
	59	1.655	2.651							59	4.054	4.529	3.719	4.638	5.713				58	177.577	120.138	175.838	172.468	192.925
	60		2.182							60	4.118	4.028	4.8	4.487	5.241				59	173.094	172.021	136.865	183.718	216.454
	61		2.618							61	3.894	3.223		4.755	5.025				60	175.826	152.992	176.648	177.736	198.571
	62		2.342							62	4.92	3.362		3.765	4.646				61	166.262	122.417		188.352	190.387
	63		2.294							63	4.47	4.279		4.074	5.093				62	210.069	127.696		149.137	176.027
	64		2.004							64	4.401	3.871		4.423	4.553				63	190.856	162.526		161.377	192.963
	Average	2.34208	2.63281	2.71727	2.52453	2.63936				65	4.269	3.753		3.991	5.491				64	187.909	147.029		175.201	172.504
										66	2.915			4.348	5.271				65	182.273	142.547		158.089	208.043
										67				4.602	4.336				66	124.462			172.23	199.707
										68				4.272	4.312				67				182.292	164.282
										69				5.44	4.228				68				169.22	163.373
										70									69				215.486	160.19
										71									70
										72									71
																			72											Col-0	ben1-1 #1	ben1-1 #2	11.4	11.5
																			Average	217.026	179.86	183.707	208.448	208.596					Average	217.026	179.86	183.707	208.448	208.596
																			Std dev	31.8669	31.4726	25.9325	29.6002	28.9757					Std dev	31.8669	31.4726	25.9325	29.6002	28.9757
																			Std err	3.92254	3.9037	3.34787	3.56345	3.48826					Std err	3.92254	3.9037	3.34787	3.56345	3.48826

## Sheet: Dark raw
Dark	R1 BL100	Col-0	ben1-1 #1	ben1-1 #2	11.4	11.5			R2 BL100	Col-0	ben1-1 #1	ben1-1 #2	11.4	11.5			R3 Dark BL100	Col-0	ben1-1 # 1	ben1-1 # 2	11.4	11.5			R1 ctrl	Col-0	ben1-1 #1	ben1-1 #2	11.4	11.5			R2 ctrl	Col-0	ben1-1 #1	ben1-1 #2	11.4	11.5			R3 ctrl	Col-0	ben1-1 # 1	ben1-1 # 2	11.4	11.5
	1	12.476	11.07	11.022	11.245	11.626			1	11.381	11.013	11.254	11.206	8.192			1	11.688	11.816	11.989	12.476	12.022			1	11.441	11.201	11.134	11.915	11.43			1	11.365	13.018	10.841	11.732	11.336			1	10.697	10.183	10.821	10.84	11.811
	2	11.69	11.693	14.069	9.55	12.008			2	6.53	7.801	11.087	11.934	6.89			2	9.776	10.886	11.202	11.027	12.528			2	11.566	12.212	12.682	9.683	11.853			2	9.903	11.728	9.506	11.556	11.309			2	10.174	10.001	11.06	11.451	10.596
	3	11.224	9.04	7.895	7.878	11.39			3	11.371	7.921	6.905	6.282	7.952			3	8.336	10.968	8.715	9.246	11.839			3	9.831	12.164	10.78	10.864	12.155			3	10.414	10.674	11.725	11.338	11.962			3	10.065	11.819	10.581	10.009	10.199
	4	11.979	12.118	6.862	8.931	13.846			4	12.408	9.153	7.813	11.776	6.766			4	8.201	9.975	11.282	7.433	10.623			4	13.169	10.721	11.41	12.162	12.999			4	12.721	10.875	10.784	11.204	11.83			4	10.337	11.799	11.086	10.934	10.813
	5	9.556	10.469	14.082	10.068	12.844			5	7.152	11.654	12.836	7.285	13.112			5	11.357	11.773	13.042	11.597	11.663			5	10.313	9.093	12.604	13.211	13.522			5	11.159	9.432	11.861	11.348	11.041			5	10.117	10.145	11.027	9.355	11.055
	6	6.054	14.171	14.959	11.078	11.154			6	6.153	7.879	8.499	11.868	9.651			6	9.262	9.866	10.701	11.156	11.396			6	10.572	12.849	13.973	13.211	12.137			6	10.419	10.36	10.903	10.341	8.648			6	10.202	10.862	11.129	10.647	10.893
	7	7.835	13.954	11.717	13.101	12.552			7	5.309	12.408	12.36	11.073	12.132			7	10.78	11.552	7.648	11.312	9.856			7	11.472	12.645	10.226	11.808	12.092			7	11.586	10.467	11.62	10.692	9.825			7	10.356	8.71	7.539	10.078	10.617
	8	7.671	12.129	11.801	9.741	12.808			8	5.8	12.662	13.587	12.03	6.607			8	12.57	9.865	10.561	10.101	11.266			8	11.234	11.069	12.364	12.504	10.299			8	12.09	13.216	10.692	10.501	14.153			8	10.184	11.081	6.811	10.783	10.216
	9	10.628	11.635	9.006	8.784	10.767			9	13.511	8.423	11.603	13.874	12.099			9	11.617	11.173	12.679	11.414	10.991			9	12.302	9.882	10.81	13.685	10.69			9	10.408	11.857	9.47	10.324	11.991			9	10.733	9.259	9.167	11.886	9.589
	10	11.685	12.326	12.473	8.708	12.061			10	5.68	12.862	10.783	11.316	12.113			10	11.485	8.899	10.576	9.556	11.129			10	9.774	10.957	10.7	12.462	10.565			10	10.487	11.335	11.253	11.269	11.192			10	10.556	11.289	8.633	10.547	11.054
	11	8.915	8.042	5.235	10.947	9.365			11	10.503	15.114	8.071	7.492	12.925			11	10.588	10.681	9.009	12.993	12.082			11	9.98	11.328	12.812	12.765	11.606			11	12.818	12.109	12.262	11.744	11.131			11	9.967	10.664	11.043	11.379	10.662
	12	9.676	10.088	5.493	12.58	11.459			12	11.252	12.401	9.732	8.351	5.7			12	11.326	11.194	11.708	12.907	12.605			12	12.281	13.89	12.316	10.333	11.61			12	13.222	12.63	12.463	14.464	11.807			12	10.603	11.394	8.883	11.056	10.601
	13	12.88	6.76	12.709	10.448	12.732			13	7.02	6.502	7.876	6.922	10.211			13	10.484	10.084	12.383	7.504	9.929			13	10.245	11.027	12.735	9.791	11.203			13	10.778	10.504	11.93	11.232	11.807			13	9.229	10.162	9.535	10.874	9.005
	14	10.457	10.658	12.098	11.379	11.736			14	10.711	6.855	6.455	10.649	11.164			14	8.743	10.697	11.332	8.111	10.534			14	8.816	12.187	13.143	11.044	11.047			14	11.616	10.436	12.566	12.143	11.34			14	9.384	11.976	11.516	11.054	10.826
	15	9.013	13.135	5.447	12.921	12.705			15	6.288	6.561	8.394	8.339	9.047			15	11.075	8.821	12.004	9.185	12.628			15	9.826	10.918	10.419	12.007	11.985			15	9.965	13.715	11.389	11.134	10.445			15	10.035	11.315	11.344	11.813	11.994
	16	6.25	11.862	7.593	6.688	13.64			16	6.664	11.182	11.867	10.224	7.219			16	10.638	11.754	7.678	12.233	11.204			16	10.598	12.232	12.433	10.96	12.3			16	11.973	10.463	13.011	9.721	12.298			16	10.967	10.444	10.999	10.654	11.853
	17	6.69	9.585	6.156	10.988	13.067			17	10.6	13.097	12.346	8.164	7.834			17	11.809	10.466	9.634	11.074	10.728			17	9.019	12.497	9.899	11.278	12.646			17	11.413	10.487	11.073	10.991	12.72			17	10.17	10.041	9.068	9.933	11.585
	18	10.901	12.672	6.284	7.257	10.382			18	5.578	11.936	13	6.995	11.747			18	9.156	9.769	9.405	10.026	7.402			18	10.504	10.304	9.934	12.034	10.645			18	10.938	11.896	12.237	10.311	11.655			18	9.997	12.388	10.59	11.808	10.762
	19	9.377	10.732	10.957	10.744	10.521			19	8.253	9.811	14	9.882	7.515			19	12.56	7.165	10.705	10.835	11.659			19	11.051	10.961	12.266	9.4	11.576			19	12.049	9.834	10.776	9.497	10.617			19	11.113	9.454	10.06	12.568	10.055
	20	8.945	11.613	12.474	6.932	6.679			20	10.283	12.723	9.356	9.752	12.112			20	12.604	10.615	12.673	11.804	11.814			20	9.718	10.833	10.301	11.084	12.543			20	11.867	10.877	11.673	10.133	12.679			20	10.553	11.056	9.374	10.798	11.009
	21	12.174	8.032	9.136	11.554	7.556			21	9.364	6.823	12.03	9.765	7.933			21	11.507	11.263	10.841	11.225	11.645			21	9.707	11.402	13.809	9.982	11.183			21	11.22	10.543	12.116	10.482	10.507			21	11.094	7.829	10.381	9.876	10.89
	22	14.026	8.267	12.764	11.579	14.106			22	9.151	9.111	8.25	5.822	9.364			22	10.807	12.697	11.902	11.7	10.844			22	10.926	11.911	11.318	12.513	11.288			22	12.373	12.583	12.521	11.094	12.7			22	11.007	11.417	11.812	10.937	10.305
	23	9.168	7.835	12.129	10.46	9.975			23	8.613	8.09	12.245	7.649	9.595					11.388	7.96	6.761	10.993			23	10.62	10.958	12.711	11.709	12.246			23	9.826	10.907	12.46	11.581	11.12			23	8.603	9.553	11.164	10.334	11.231
	24	5.423	10.515	13.31	10.458	8.423			24	6.717	7.511	6.997	12.303	13.661					12.093	11.82	8.113	12.069			24	11.199	11.076	11.697	12.157	13.074			24	10.007	12.863	11.693	10.929	13.065			24	9.747	12.612	10.833	10.576	10.955
	25	10.295	13.012	8.618	12.009	8.744			25	10.463	11.468	14.141	8.188	8.916					5.661	9.377		10.513			25	10.769	11.653	11.751	10.234	11.3			25	8.796	11.196	12.015	11.161	12.692			25	10.643	10.759	8.196	10.036	11.413
	26	11.148	7.749	6.689	11.769	11.958			26		6.2		7.341						13.057	12.129		12.244			26	9.93		11.371	11.873	11.538			26		12.326	12.066	11.283	11.876			26	9.466		8.923		10.909
	27	11.292	7.625	8.839	7.005	14.004			27		7.278		9.364							8.058		12.455			27	10.039		10.737	11.44				27		9.695	12.308	12.283	11.717			27	10.361		12.154		9.651
				13.018	8.872	11.253			28		12.495		10.232							12.172		11.475			28			11.932	10.935				28		11.793	11.419	11.11				28			11.057
					6.386	11.013			29				7.767									14.005			29				9.483				29		10.393	12.08	11.335				29			10.303
	Average	9.90474	10.6217	10.1013	10.0021	11.3922			30				6.567												30				10.748				30				11.042				average	10.2356	10.6485	10.1755	10.809	10.7611
									Average	8.6702	9.8905	10.4595	9.34707	9.61828											31				12.728				31				10.901
																									Average	10.626	11.4388	11.7238	11.484	11.7512			32				9.531
																																	Average	11.1765	11.3177	11.6108	11.0752	11.6097

## Sheet: DK-R1+R2+R3
BL ctrl DARK		Col-0	ben1-1 #1	ben1-1 #2	11.4	11.5			BL 100 Dark	Col-0	ben1-1 #1	ben1-1 #2	11.4	11.5		BL ctrl	R1+R2+R3	Average	10.6668	11.1442	11.1636	11.1436	11.3693
R1+R2+R3	1	11.441	11.201	11.134	11.915	11.43		R1+R2+R3	1	12.476	11.07	11.022	11.245	11.626				% BL ctrl	Col-0	ben1-1 #1	ben1-1 #2	11.4	11.5
	2	11.566	12.212	12.682	9.683	11.853			2	11.69	11.693	14.069	9.55	12.008				1	116.961	99.3339	98.7317	100.91	102.258
	3	9.831	12.164	10.78	10.864	12.155			3	11.224	9.04	7.895	7.878	11.39				2	109.593	104.924	126.026	85.6995	105.618
	4	13.169	10.721	11.41	12.162	12.999			4	11.979	12.118	6.862	8.931	13.846				3	105.224	81.1182	70.721	70.6954	100.182
	5	10.313	9.093	12.604	13.211	13.522			5	9.556	10.469	14.082	10.068	12.844				4	112.302	108.738	61.4677	80.1447	121.784
	6	10.572	12.849	13.973	13.211	12.137			6	6.054	14.171	14.959	11.078	11.154				5	89.5866	93.941	126.142	90.3479	112.971
	7	11.472	12.645	10.226	11.808	12.092			7	7.835	13.954	11.717	13.101	12.552				6	56.7557	127.16	133.998	99.4114	98.1063
	8	11.234	11.069	12.364	12.504	10.299			8	7.671	12.129	11.801	9.741	12.808				7	73.4524	125.213	104.957	117.565	110.403
	9	12.302	9.882	10.81	13.685	10.69			9	10.628	11.635	9.006	8.784	10.767				8	71.9149	108.837	105.71	87.4135	112.654
	10	9.774	10.957	10.7	12.462	10.565			10	11.685	12.326	12.473	8.708	12.061				9	99.6365	104.404	80.673	78.8256	94.7024
	11	9.98	11.328	12.812	12.765	11.606			11	8.915	8.042	5.235	10.947	9.365				10	109.546	110.604	111.729	78.1436	106.084
	12	12.281	13.89	12.316	10.333	11.61			12	9.676	10.088	5.493	12.58	11.459				11	83.5773	72.1629	46.8935	98.2358	82.3709
	13	10.245	11.027	12.735	9.791	11.203			13	12.88	6.76	12.709	10.448	12.732				12	90.7116	90.5222	49.2046	112.89	100.789
	14	8.816	12.187	13.143	11.044	11.047			14	10.457	10.658	12.098	11.379	11.736				13	120.749	60.6592	113.843	93.7579	111.986
	15	9.826	10.918	10.419	12.007	11.985			15	9.013	13.135	5.447	12.921	12.705				14	98.0334	95.6369	108.37	102.113	103.225
	16	10.598	12.232	12.433	10.96	12.3			16	6.25	11.862	7.593	6.688	13.64				15	84.4961	117.864	48.7925	115.95	111.748
	17	9.019	12.497	9.899	11.278	12.646			17	6.69	9.585	6.156	10.988	13.067				16	58.5932	106.441	68.0158	60.0166	119.972
	18	10.504	10.304	9.934	12.034	10.645			18	10.901	12.672	6.284	7.257	10.382				17	62.7181	86.0086	55.1436	98.6038	114.932
	19	11.051	10.961	12.266	9.4	11.576			19	9.377	10.732	10.957	10.744	10.521				18	102.196	113.709	56.2901	65.1226	91.3161
	20	9.718	10.833	10.301	11.084	12.543			20	8.945	11.613	12.474	6.932	6.679				19	87.9085	96.301	98.1494	96.4142	92.5387
	21	9.707	11.402	13.809	9.982	11.183			21	12.174	8.032	9.136	11.554	7.556				20	83.8586	104.206	111.738	62.2062	58.7459
	22	10.926	11.911	11.318	12.513	11.288			22	14.026	8.267	12.764	11.579	14.106				21	114.13	72.0732	81.8375	103.683	66.4597
	23	10.62	10.958	12.711	11.709	12.246			23	9.168	7.835	12.129	10.46	9.975				22	131.492	74.1819	114.336	103.907	124.071
	24	11.199	11.076	11.697	12.157	13.074			24	5.423	10.515	13.31	10.458	8.423				23	85.9492	70.3054	108.648	93.8656	87.7363
	25	10.769	11.653	11.751	10.234	11.3			25	10.295	13.012	8.618	12.009	8.744				24	50.8401	94.3538	119.227	93.8477	74.0855
	26	9.93	13.018	11.371	11.873	11.538			26	11.148	7.749	6.689	11.769	11.958				25	96.5147	116.76	77.1974	107.766	76.9089
	27	10.039	11.728	10.737	11.44	11.336			27	11.292	7.625	8.839	7.005	14.004				26	104.511	69.5337	59.918	105.612	105.178
	28	11.365	10.674	11.932	10.935	11.309			28	11.381	11.013	13.018	8.872	11.253				27	105.861	68.4211	79.177	62.8613	123.174
	29	9.903	10.875	10.841	9.483	11.962			29	6.53	7.801	11.254	6.386	11.013				28	106.696	98.8224	116.611	79.6153	98.9771
	30	10.414	9.432	9.506	10.748	11.83			30	11.371	7.921	11.087	11.206	8.192				29	61.2182	70.0003	100.81	57.3065	96.8661
	31	12.721	10.36	11.725	12.728	11.041			31	12.408	9.153	6.905	11.934	6.89				30	106.602	71.0771	99.3139	100.56	72.0537
	32	11.159	10.467	10.784	11.732	8.648			32	7.152	11.654	7.813	6.282	7.952				31	116.324	82.1322	61.8529	107.093	60.6018
	33	10.419	13.216	11.861	11.556	9.825			33	6.153	7.879	12.836	11.776	6.766				32	67.0494	104.574	69.9864	56.3732	69.9427
	34	11.586	11.857	10.903	11.338	14.153			34	5.309	12.408	8.499	7.285	13.112				33	57.6838	70.7003	114.981	105.675	59.5111
	35	12.09	11.335	11.62	11.204	11.991			35	5.8	12.662	12.36	11.868	9.651				34	49.7714	111.34	76.1314	65.3739	115.328
	36	10.408	12.109	10.692	11.348	11.192			36	13.511	8.423	13.587	11.073	12.132				35	54.3745	113.619	110.717	106.501	84.8865
	37	10.487	12.63	9.47	10.341	11.131			37	5.68	12.862	11.603	12.03	6.607				36	126.664	75.5817	121.708	99.3665	106.708
	38	12.818	10.504	11.253	10.692	11.807			38	10.503	15.114	10.783	13.874	12.099				37	53.2495	115.414	103.936	107.954	58.1126
	39	13.222	10.436	12.262	10.501	11.807			39	11.252	12.401	8.071	11.316	12.113				38	98.4647	135.622	96.5908	124.502	106.418
	40	10.778	13.715	12.463	10.324	11.34			40	7.02	6.502	9.732	7.492	12.925				39	105.486	111.277	72.2975	101.547	106.541
	41	11.616	10.463	11.93	11.269	10.445			41	10.711	6.855	7.876	8.351	5.7				40	65.8119	58.3441	87.1763	67.2315	113.683
	42	9.965	10.487	12.566	11.744	12.298			42	6.288	6.561	6.455	6.922	10.211				41	100.415	61.5117	70.5508	74.9399	50.135
	43	11.973	11.896	11.389	14.464	12.72			43	6.664	11.182	8.394	10.649	11.164				42	58.9494	58.8735	57.8219	62.1164	89.812
	44	11.413	9.834	13.011	11.232	11.655			44	10.6	13.097	11.867	8.339	9.047				43	62.4744	100.339	75.1909	95.5617	98.1943
	45	10.938	10.877	11.073	12.143	10.617			45	5.578	11.936	12.346	10.224	7.219				44	99.374	117.523	106.301	74.8323	79.5739
	46	12.049	10.543	12.237	11.134	12.679			46	8.253	9.811	13	8.164	7.834				45	52.2932	107.105	110.592	91.7478	63.4956
	47	11.867	12.583	10.776	9.721	10.507			47	10.283	12.723	14	6.995	11.747				46	77.3711	88.0366	116.45	73.2618	68.9049
	48	11.22	10.907	11.673	10.991	12.7			48	9.364	6.823	9.356	9.882	7.515				47	96.4022	114.167	125.408	62.7715	103.322
	49	12.373	12.863	12.116	10.311	11.12			49	9.151	9.111	12.03	9.752	12.112				48	87.7866	61.2245	83.8082	88.6788	66.0991
	50	9.826	11.196	12.521	9.497	13.065			50	8.613	8.09	8.25	9.765	7.933				49	85.7898	81.7553	107.761	87.5122	106.533
	51	10.007	12.326	12.46	10.133	12.692			51	6.717	7.511	12.245	5.822	9.364				50	80.7461	72.5936	73.901	87.6289	69.7756
	52	8.796	9.695	11.693	10.482	11.876			52	10.463	11.468	6.997	7.649	9.595				51	62.9713	67.3981	109.687	52.2453	82.3622
	53	10.697	11.793	12.015	11.094	11.717			53	11.688	6.2	14.141	12.303	13.661				52	98.0897	102.905	62.677	68.6404	84.3939
	54	10.174	10.393	12.066	11.581	11.811			54	9.776	7.278	11.989	8.188	8.916				53	109.574	55.6342	126.671	110.404	120.157
	55	10.065	10.183	12.308	10.929	10.596			55	8.336	12.495	11.202	7.341	12.022				54	91.6491	65.3073	107.394	73.4772	78.4217
	56	10.337	10.001	11.419	11.161	10.199			56	8.201	11.816	8.715	9.364	12.528				55	78.1492	112.121	100.344	65.8764	105.741
	57	10.117	11.819	12.08	11.283	10.813			57	11.357	10.886	11.282	10.232	11.839				56	76.8836	106.028	78.0663	84.0304	110.191
	58	10.202	11.799	10.821	12.283	11.055			58	9.262	10.968	13.042	7.767	10.623				57	106.471	97.6828	101.061	91.8196	104.131
	59	10.356	10.145	11.06	11.11	10.893			59	10.78	9.975	10.701	6.567	11.663				58	86.8304	98.4186	116.826	69.6993	93.4358
	60	10.184	10.862	10.581	11.335	10.617			60	12.57	11.773	7.648	12.476	11.396				59	101.062	89.5082	95.8563	58.9307	102.583
	61	10.733	8.71	11.086	11.042	10.216			61	11.617	9.866	10.561	11.027	9.856				60	117.843	105.642	68.5084	111.957	100.235
	62	10.556	11.081	11.027	10.901	9.589			62	11.485	11.552	12.679	9.246	11.266				61	108.908	88.5301	94.6022	98.9537	86.6896
	63	9.967	9.259	11.129	9.531	11.054			63	10.588	9.865	10.576	7.433	10.991				62	107.671	103.659	113.575	82.9715	99.0914
	64	10.603	11.289	7.539	10.84	10.662			64	11.326	11.173	9.009	11.597	11.129				63	99.2615	88.5211	94.7365	66.702	96.6726
	65	9.229	10.664	6.811	11.451	10.601			65	10.484	8.899	11.708	11.156	12.082				64	106.18	100.258	80.6998	104.069	97.8864
	66	9.384	11.394	9.167	10.009	9.005			66	8.743	10.681	12.383	11.312	12.605				65	98.2865	79.853	104.877	100.111	106.269
	67	10.035	10.162	8.633	10.934	10.826			67	11.075	11.194	11.332	10.101	9.929				66	81.9648	95.8433	110.923	101.511	110.869
	68	10.967	11.976	11.043	9.355	11.994			68	10.638	10.084	12.004	11.414	10.534				67	103.827	100.447	101.509	90.644	87.3317
	69	10.17	11.315	8.883	10.647	11.853			69	11.809	10.697	7.678	9.556	12.628				68	99.7303	90.4863	107.528	102.427	92.653
	70	9.997	10.444	9.535	10.078	11.585			70	9.156	8.821	9.634	12.993	11.204				69	110.708	95.9869	68.7772	85.7533	111.071
	71	11.113	10.041	11.516	10.783	10.762			71	12.56	11.754	9.405	12.907	10.728				70	85.8367	79.1531	86.2984	116.596	98.5461
	72	10.553	12.388	11.344	11.886	10.055			72	12.604	10.466	10.705	7.504	7.402				71	117.749	105.472	84.2471	115.824	94.3594
	73	11.094	9.454	10.999	10.547	11.009			73	11.507	9.769	12.673	8.111	11.659				72	118.161	93.9141	95.8921	67.3392	65.1052
	74	11.007	11.056	9.068	11.379	10.89			74	10.807	7.165	10.841	9.185	11.814				73	107.877	87.6597	113.521	72.7862	102.548
	75	8.603	7.829	10.59	11.056	10.305			75		10.615	11.902	12.233	11.645				74	101.315	64.2934	97.1103	82.4241	103.911
	76	9.747	11.417	10.06	10.874	11.231			76		11.263	7.96	11.074	10.844				75		95.2511	106.614	109.776	102.425
	77	10.643	9.553	9.374	11.054	10.955			77		12.697	11.82	10.026	10.993				76		101.066	71.3032	99.3755	95.3797
	78	9.466	12.612	10.381	11.813	11.413			78		11.388	9.377	10.835	12.069				77		113.933	105.88	89.971	96.6902
	79	10.361	10.759	11.812	10.654	10.909			79		12.093	12.129	11.804	10.513				78		102.187	83.9963	97.2308	106.154
	80			11.164	9.933	9.651			80		5.661	8.058	11.225	12.244				79		108.514	108.648	105.926	92.4683
	81			10.833	11.808				81		13.057	12.172	11.7	12.455				80		50.7976	72.1811	100.731	107.694
	82			8.196	12.568				82				6.761	11.475				81		117.164	109.033	104.993	109.549
	83			8.923	10.798				83				8.113	14.005				82				60.6717	100.93
	84			12.154	9.876				84									83				72.8042	123.183
	85			11.057	10.937				85									84
	86			10.303	10.334													85
	87				10.576													Average	91.2853	92.8232	93.2824	88.6847	95.4772
	88				10.036													Std dev	20.8063	19.2611	21.6622	17.9311	17.5517
	Average	10.6668	11.1442	11.1636	11.1436	11.3693												Std err	2.41868	2.14012	2.40691	1.9682	1.92655
