# Supplementary material for: The ben1-1 Brassinosteroid-Catabolism Mutation Is Unstable Due to Epigenetic Modifications of the Intronic T-DNA Insertion
Source: G3 (Bethesda). 2013 Sep 1;3(9):1587–95. doi: 10.1534/g3.113.006353 (PMC3755919; doi:10.1534/g3.113.006353)
Supplement: Supporting Information [file supp_g3.113.006353_FileS6.xlsx]

## Sheet: Raw Dark
Dark R1+R2	Col-0	ben1-1 #1	ben1-1 # 2	11.4	11.5	11.11		R3	Col-0	ben1-1 #1	ben1-1 # 2	11.4	11.5
1	12.511	13.378	15.155	15.225	14.167	14.001		1	11.462	10.855	10.458	12.202	11.109
2	13.094	14.902	15.474	14.909	14.315	13.381		2	10.58	12.248	11.99	8.88	10.764
3	12.806	15.93	12.356	14.042	13.575	12.994		3	10.481	11.228	10.249	10.137	9.579
4	11.868	13.675	14.652	12.715	12.649	13.834		4	10.769	12.533	10.915	11.069	11.904
5	12.037	13.846	13.023	14.459	14.733	14.249		5	10.356	11.833	11.696	10.599	10.988
6	12.422	13.154	12.988	12.987	13.843	14.369		6	10.379	11.275	11.948	9.948	10.624
7	15.142	12.508	14.925	15.035	14.708	14.338		7	10.126	12.361	12.751	11.067	11.891
8	13.479	14.66	14.502	13.649	13.788	14.273		8	10.682	12.746	14.318	11.41	10.999
9	13.413	14.556	14.141	14.05	12.302	14.975		9	9.706	10.4	10.366	11.262	12.098
10	12.192	13.636	12.97	13.76	13.721	13.232		10	10.541	11.57	12.587	10.02	8.25
11	14.422	13.949	14.489	12.398	13.45	14.601		11	9.961	12.416	10.132	8.923	10.131
12	12.933	12.137	12.172	13.449	14.897	14.581		12	11.331	10.48	11.305	11.675	10.891
13	12.356	16.508	14.805	14.861	14.272	13.939		13	9.694	11.663	11.568	10.398	12.522
14	13.916	15.067	13.911	13.907	13.94	14.189		14	10.803	10.769	10.814	10.006	9.144
15	13.61	13.854	14.259	14.005	14.07	13.164		15	10.959	11.175	11.925	10.161	9.563
16	14.658	13.204	13.956	14.256	11.928	14.756		16	11.35	10.45	11.353	10.523	11.558
17	13.276	14.019	15.437	14.215	13.679	14.251		17	11.147	11.213	10.938	10.988	10.54
18	13.624	15.756	11.972	14.416	11.924	13.149		18	10.382	12.844	12.591	11.526	9.963
19	13.182	12.728	15.466	13.579	14.683	14.32		19	10.565	10.8	11.069	9.776	11.329
20	13.724	13.6	15.343	13.435	14.34	12.165		20	10.95	13.061	10.656	11.434	10.544
21	13.789	12.021	15.396	13.304	13.552	13.27		21	11.196	10.242	11.776	10.375	9.649
22	11.952	14.551	14.412	13.066	14.115	13.986		22	9.702	11.399	11.169	10.493	11.365
23	13.059	16.161	15.908	13.524	15.103	13.294		23	10.391	11.879	10.594	10.775	10.141
24	12.799	14.043	14.432	13.293	14.462	14.067				11.173		9.808	10.653
25	14.855	13.865	12.783	14.243	14.461	13.726						10.511	8.798
26	13.863	15.54	13.862	15.576	13.561	14.642						11.362	10.842
27	13.888	15.499	15.355	14.044	14.454	14.679							10.222
28	13.6	11.954	14.473	15.065	13.338	14.166
29	13.988	13.217	12.899	14.702	14.745	14.508
30	13.205	13.342	13.373	13.715	15.38	14.023
31	13.057	15.521	11.85	13.637	14.542	13.868
32	13.017	14.948	12.834	13.844	15.204	13.366
33	14.085	15.792	15.044	15.598	14.366	14.204
34	14.807	12.323	15.778	11.372	13.329	14.617
35	13.337	12.28	13.936	13.018	14.102	15.169
36	12.776	13.657	15.43	15.095	15.04	14.602
37	14.199	12.993	15.457	14.699	15.451	13.813
38	12.205	14.006	13.141	13.439	13.552	14.629
39	13.861	14.082	14.479	12.632	11.668	16.386
40	13.199	16.009	14.434	14.469	13.156	14.449
41	11.556	13.656	14.242	14.816	14.846	12.422
42	13.565	16.328	13.841	14.209	11.841	13.704
43	11.653	14.416	14.84	14.007	14.379	14.908
44	14.215	12.713	15.313	14.203	15.643	12.099
45	11.991	13.138	12.132	14.217	14.833	14.479
46	13.133	15.843	14.329	13.875	14.35	13.114
47	11.807	11.66	12.614	12.086	14.366	14.889
48	12.453		13.344	13.988	13.477	14.328
49	13.975		15.745	13.478	14.453	15.315
50	15.614				14.649	14.33
Average	13.2834	14.0559	14.1566	13.9299	14.028	14.0763
Std dev	0.944301	1.30432	1.13849	0.870725	0.944805	0.798692
Std err	0.133544	0.190255	0.162642	0.124389	0.133616	0.112952

## Sheet: Dark R1+R2+R3
Dark R1+R2+R3	Col-0	ben1-1 #1	ben1-1 # 2	11.4	11.5
1	12.511	13.378	15.155	15.225	14.167
2	13.094	14.902	15.474	14.909	14.315
3	12.806	15.93	12.356	14.042	13.575
4	11.868	13.675	14.652	12.715	12.649
5	12.037	13.846	13.023	14.459	14.733
6	12.422	13.154	12.988	12.987	13.843
7	15.142	12.508	14.925	15.035	14.708
8	13.479	14.66	14.502	13.649	13.788
9	13.413	14.556	14.141	14.05	12.302
10	12.192	13.636	12.97	13.76	13.721
11	14.422	13.949	14.489	12.398	13.45
12	12.933	12.137	12.172	13.449	14.897
13	12.356	16.508	14.805	14.861	14.272
14	13.916	15.067	13.911	13.907	13.94
15	13.61	13.854	14.259	14.005	14.07
16	14.658	13.204	13.956	14.256	11.928
17	13.276	14.019	15.437	14.215	13.679
18	13.624	15.756	11.972	14.416	11.924
19	13.182	12.728	15.466	13.579	14.683
20	13.724	13.6	15.343	13.435	14.34
21	13.789	12.021	15.396	13.304	13.552
22	11.952	14.551	14.412	13.066	14.115
23	13.059	16.161	15.908	13.524	15.103
24	12.799	14.043	14.432	13.293	14.462
25	14.855	13.865	12.783	14.243	14.461
26	13.863	15.54	13.862	15.576	13.561
27	13.888	15.499	15.355	14.044	14.454
28	13.6	11.954	14.473	15.065	13.338
29	13.988	13.217	12.899	14.702	14.745
30	13.205	13.342	13.373	13.715	15.38
31	13.057	15.521	11.85	13.637	14.542
32	13.017	14.948	12.834	13.844	15.204
33	14.085	15.792	15.044	15.598	14.366
34	14.807	12.323	15.778	11.372	13.329
35	13.337	12.28	13.936	13.018	14.102
36	12.776	13.657	15.43	15.095	15.04
37	14.199	12.993	15.457	14.699	15.451
38	12.205	14.006	13.141	13.439	13.552
39	13.861	14.082	14.479	12.632	11.668
40	13.199	16.009	14.434	14.469	13.156
41	11.556	13.656	14.242	14.816	14.846
42	13.565	16.328	13.841	14.209	11.841
43	11.653	14.416	14.84	14.007	14.379
44	14.215	12.713	15.313	14.203	15.643
45	11.991	13.138	12.132	14.217	14.833
46	13.133	15.843	14.329	13.875	14.35
47	11.807	11.66	12.614	12.086	14.366
48	12.453	10.855	13.344	13.988	13.477
49	13.975	12.248	15.745	13.478	14.453
50	15.614	11.228	10.458	12.202	14.649
51	11.462	12.533	11.99	8.88	11.109
52	10.58	11.833	10.249	10.137	10.764
53	10.481	11.275	10.915	11.069	9.579
54	10.769	12.361	11.696	10.599	11.904
55	10.356	12.746	11.948	9.948	10.988
56	10.379	10.4	12.751	11.067	10.624
57	10.126	11.57	14.318	11.41	11.891
58	10.682	12.416	10.366	11.262	10.999
59	9.706	10.48	12.587	10.02	12.098
60	10.541	11.663	10.132	8.923	8.25
61	9.961	10.769	11.305	11.675	10.131
62	11.331	11.175	11.568	10.398	10.891
63	9.694	10.45	10.814	10.006	12.522
64	10.803	11.213	11.925	10.161	9.144
65	10.959	12.844	11.353	10.523	9.563
66	11.35	10.8	10.938	10.988	11.558
67	11.147	13.061	12.591	11.526	10.54
68	10.382	10.242	11.069	9.776	9.963
69	10.565	11.399	10.656	11.434	11.329
70	10.95	11.879	11.776	10.375	10.544
71	11.196	11.173	11.169	10.493	9.649
72	9.702		10.594	10.775	11.365
73	10.391			9.808	10.141
74				10.511	10.653
75				11.362	8.798
76					10.842
77					10.222
Average	12.434	13.2005	13.2894	12.7719	12.8242
Std dev	1.51051	1.67355	1.67382	1.80918	1.9104
Std err	0.176792	0.198614	0.197261	0.208907	0.21771

## Sheet: Raw White
313=mm	WL-9 µmolm-2s-1	Col-0	ben1-1 #1	ben1-1 # 2	11.4	11.5		WL-9 µmolm-2s-1	Col-0	ben1-1 #1	ben1-1 # 2	11.4	11.5		W 9 µmolm-2s-1	Col-0	ben1-1 #1	ben1-1 #2	11.4	11.5		WL-16	Col-0	ben1-1 #1	ben1-1 # 2	11.4	11.5		WL-16	Col-0	ben1-1 #1	ben1-1 # 2	11.4	11.5		W 16	Col-0	ben1-1 #1	ben1-1 #2	11.4	11.5		WL-25	Col-0	ben1-1 #1	ben1-1 # 2	11.4	11.5
	R1 1	4.559	7.479	6.96	5.186	5.166		R2 1	5.336	6.29	6.693	6.018	6.638		R3 1	5.722	6.688	6.499	5.354	5.776		R1 1	6.426	6.62	6.867	7.952	7.006		R2 1	5.997	6.215	6.405	4.73	5.636		R3 1	3.52	4.403	4.789	4.448	5.1		R1 1	4.566	5.156	7.378	3.159	4.229
	2	5.827	6.696	7.642	5.448	7.483		2	5.995	6.286	6.896	6.429	5.291		2	5.515	6.588	7.184	5.45	6.345		2	4.97	6.545	7.391	6.391	6.016		2	5.901	5.797	6.688	5.317	6.678		2	4.312	4.826	5.326	4.197	4.786		2	5.037	5.291	5.403	6.293	4.599
	3	4.925	6.394	6.1	6.993	6.702		3	6.155	7.701	6.922	4.368	4.726		3	4.777	6.887	6.845	4.697	4.345		3	5.677	6.126	7.332	5.898	5.455		3	6.144	6.834	6.269	4.339	6.974		3	4.911	4.712	4.766	4.875	4.576		3	3.145	5.948	5.178	2.822	7.278
	4	5.431	6.733	7.898	6.75	6.605		4	6.905	7.5	8.361	6.332	7.002		4	4.717	6.06	5.312	5.484	5.981		4	5.179	7.231	6.415	6.393	7.736		4	5.052	5.47	6.579	6.637	5.286		4	5.893	5.219	4.414	5.476	4.732		4	5.166	4.849	4.316	4.283	5.011
	5	5.769	6.471	7.321	7.41	6.614		5	4.789	7.451	7.681	5.808	6.774		5	4.822	6.205	5.8	4.552	4.739		5	6.627	6.827	7.02	5.249	4.689		5	6.924	5.9	6.98	5.779	6.427		5	5.135	5.217	4.489	4.156	5.09		5	3.327	3.485	3.869	4.689	4.922
	6	5.769	6.982	7.836	6.92	6.173		6	7.573	6.653	6.969	6.664	6.479		6	5.452	6.563	6.327	5.046	5.416		6	4.07	7.667	6.891	5.874	6.712		6	5.957	5.518	6.887	4.884	7.818		6	3.597	4.766	4.693	4.802	4.139		6	3.919	4.854	5.573	3.877	5.705
	7	5.181	7.453	6.782	5.918	7.142		7	6.822	8.281	7.909	6.185	6.592		7	6.235	5.858	5.117	5.579	5.793		7	5.327	6.826	6.631	5.057	4.885		7	3.951	6.696	5.425	7.145	5.302		7	4.518	3.743	4.355	4.479	5.78		7	3.979	5.809	4.965	4.545	4.593
	8	5.949	6.366	7.637	7.159	6.593		8	5.313	7.365	8.067	4.963	7.615		8	3.59	5.634	7.723	5.137	4.665		8	5.835	6.902	5.397	5.862	7.358		8	5.396	6.069	6.961	5.758	6.793		8	3.795	4.946	4.344	5.18	4.551		8	2.788	4.502	6.493	4.308	4.246
	9	6.471	7.149	7.07	4.91	6.871		9	6.472	6.989	7.238	5.898	7.707		9	4.882	5.903	6.59	5.649	5.281		9	4.191	6.961	7.029	5.639	6.763		9	4.072	7.822	5.943	6.493	5.468		9	3.932	4.236	6.333	3.865	5.051		9	5.074	4.994	6.68	5.185	3.331
	10	5.901	8.396	7.619	6.881	6.444		10	4.913	6.651	7.518	7.405	6.662		10	5.624	6.05	6.205	6.358	5.016		10	5.176	6.565	6.416	7.021	5.026		10	6.312	6.294	6.001	7.612	6.282		10	5.659	5.365	5.263	4.802	4.352		10	4.256	4.448	4.67	4.907	5.182
	11	7.497	6.45	6.999	6.5	5.963		11	6.186	8.079	7.459	7.236	7.072		11	5.161	6.123	5.679	6.241	6.243		11	4.991	7.034	5.197	5.651	5.538		11	4.694	6.515	7.421	5.147	5.919		11	4.862	4.613	5.865	5.057	5.238		11	4.901	4.222	5.117	4.637	6.402
	12	4.499	5.75	7.693	6.386	6.611		12	6.691	6.617	8.034	6.628	5.857		12	5.573	6.72	7.351	5.013	5.512		12	4.094	6.128	7.439	6.907	5.292		12	4.978	6.415	6.427	4.623	5.867		12	4.971	3.886	6.407	4.54	4.384		12	4.049	6.071	4.917	3.76	4.125
	13	4.845	7.594	6.727	5.754	7.021		13	5.8	8.185	6.974	6.276	5.905		13	5.388	5.838	6.463	6.118	6.357		13	4.608	7.089	5.71	5.908	6.326		13	5.175	7.174	5.608	5.868	4.089		13	4.892	5.668	4.974	4.005	6.964		13	4.209	6.412	4.586	4.136	5.001
	14	5.522	6.037	6.923	6.263	6.349		14	5.593	6.47	7.26	7.294	6.897		14	5.769	5.98	5.311	4.171	5.407		14	4.239	7.443	5.843	6.284	6.383		14	5.162	6.228	5.721	5.928	7.232		14	4.75	3.283	5.207	4.652	4.722		14	5.44	5.694	4.681	5.19	5.791
	15	5.3	6.631	7.046	7.474	7.164		15	5.142	6.906	7.267	6.699	7.229		15	6.619	6.102	6.348	5.806	5.05		15	6.257	5.961	6.783	5.589	4.223		15	4.014	6.491	6.582	6.008	6.178		15	4.65	5.94	4.881	4.832	4.395		15	3.521	6.976	4.958	5.369	5.617
	16	5.326	6.784	7.848	7.265	6.84		16	5.228	7.211	6.411	6.207	7.389		16	5.651	6.876	5.842	4.497	5.574		16	3.809	6.755	6.546	5.455	7.395		16	6.099	6.039	5.296	6.834	6.253		16	4.815	4.232	5.059	6.171	5.051		16	4.849	7.032	4.877	3.416	3.074
	17	5.345	6.626	7.698	5.872	6.472		17	5.508	6.884	7.201	4.747	6.587		17	4.663	6.343	5.893	4.402	4.275		17		7.018	6.79	5.632	6.6		17	5.169	6.084	6.337	5.433	5.364		17	3.866	5.352	5.622	5.638	5.315		17	3.012	6.194	4.339	4.358	5.761
	18	6.055	7.873	6.051	7.256	6.372		18	5.84	7.569	6.487	5.336	5		18	5.962	6.574	5.886	5.235	5.449		18		6.092	6.541	5.182	5.438		18	4.817	6.527	6.195	6.654	6.606		18	4.443		6.169	3.882	4.669		18	3.254	3.606	5.08	4.702	6.485
	19	5.379	7.306	6.83	5.966	5.627		19	4.729	6.825	6.383	5.779	5.702		19	5.451	6.09	5.984	6.239	4.443		19		5.608	6.542	3.768	3.502		19	4.21	6.395	7.177	6.086	5.831		19	4.054		4.32	4.43	4.594		19	3.46	5.678	4.335	5.861	4.65
	20	5.296	6.047	6.359	5.706			20	5.119	6.847	7.18		5.024		20	5.226		5.294	5.264	4.625		20		6.746	7.587	4.648	6.106		20	4.371	7.214	5.839	5.212	5.596		20	3.631			3.757	4.986		20	5.373	4.715	4.961	4.601	4.007
	21	4.434		5.604	6.127			21	6.501	7.442	7.196		7.689		21	5.342		6.317	5.225	5.601		21				6.268	6.464		21	4.578	5.556	5.961	5.24			21				3.965	5.619		21	4.57	7.651	5.566	3.698	2.501
	22	5.322		6.667	6.961			22	6.581	6.517	6.504		5.495		22	4.943		5.474	5.701	4.238		22				7.069			22	5.437			4.927			22				4.939	5.518		22	3.284	4.24	5.153	4.533
	23			6.271	6.064			23	5.755	8.019			5.792		23	5.896			4.749	6.298		23				6.042			23	4.396			5.508			23				5.577	4.28		23	3.754			6.112
	24							24	5.273	6.717					24	5.338			4.699	5.792		Average	5.09225	6.7072	6.61835	5.9017	5.94824		24				4.798			24					5.398		24				4.566
	Average	5.48191	6.86085	7.02526	6.39865	6.53747		Average	5.84246	7.14396	7.20955	6.11958	6.3967		25	4.867			4.854	6.394									25				5.454			25					3.329		25				4.883
															26					5.534									Average	5.16548	6.34538	6.31914	5.69656	6.07995		26					5.146		Average	4.12752	5.35577	5.14068	4.5556	4.88143
															27					5.495																Average	4.5103	4.72982	5.11979	4.6837	5.15796
															Average	5.3274	6.26747	6.15655	5.2608	5.39422
[truncated: 12 more columns]

## Sheet: White R1+R2+R3
	WL-9 µmolm-2s-1	Col-0	ben1-1 #1	ben1-1 # 2	11.4	11.5		WL-16	Col-0	ben1-1 #1	ben1-1 # 2	11.4	11.5		WL-25	Col-0	ben1-1 #1	ben1-1 # 2	11.4	11.5
	R1+R2+R3 1	4.559	7.479	6.96	5.186	5.166		R1+R2+R3 1	6.426	6.62	6.867	7.952	7.006		R1 1	4.566	5.156	7.378	3.159	4.229
	2	5.827	6.696	7.642	5.448	7.483		2	4.97	6.545	7.391	6.391	6.016		2	5.037	5.291	5.403	6.293	4.599
	3	4.925	6.394	6.1	6.993	6.702		3	5.677	6.126	7.332	5.898	5.455		3	3.145	5.948	5.178	2.822	7.278
	4	5.431	6.733	7.898	6.75	6.605		4	5.179	7.231	6.415	6.393	7.736		4	5.166	4.849	4.316	4.283	5.011
	5	5.769	6.471	7.321	7.41	6.614		5	6.627	6.827	7.02	5.249	4.689		5	3.327	3.485	3.869	4.689	4.922
	6	5.769	6.982	7.836	6.92	6.173		6	4.07	7.667	6.891	5.874	6.712		6	3.919	4.854	5.573	3.877	5.705
	7	5.181	7.453	6.782	5.918	7.142		7	5.327	6.826	6.631	5.057	4.885		7	3.979	5.809	4.965	4.545	4.593
	8	5.949	6.366	7.637	7.159	6.593		8	5.835	6.902	5.397	5.862	7.358		8	2.788	4.502	6.493	4.308	4.246
	9	6.471	7.149	7.07	4.91	6.871		9	4.191	6.961	7.029	5.639	6.763		9	5.074	4.994	6.68	5.185	3.331
	10	5.901	8.396	7.619	6.881	6.444		10	5.176	6.565	6.416	7.021	5.026		10	4.256	4.448	4.67	4.907	5.182
	11	7.497	6.45	6.999	6.5	5.963		11	4.991	7.034	5.197	5.651	5.538		11	4.901	4.222	5.117	4.637	6.402
	12	4.499	5.75	7.693	6.386	6.611		12	4.094	6.128	7.439	6.907	5.292		12	4.049	6.071	4.917	3.76	4.125
	13	4.845	7.594	6.727	5.754	7.021		13	4.608	7.089	5.71	5.908	6.326		13	4.209	6.412	4.586	4.136	5.001
	14	5.522	6.037	6.923	6.263	6.349		14	4.239	7.443	5.843	6.284	6.383		14	5.44	5.694	4.681	5.19	5.791
	15	5.3	6.631	7.046	7.474	7.164		15	6.257	5.961	6.783	5.589	4.223		15	3.521	6.976	4.958	5.369	5.617
	16	5.326	6.784	7.848	7.265	6.84		16	3.809	6.755	6.546	5.455	7.395		16	4.849	7.032	4.877	3.416	3.074
	17	5.345	6.626	7.698	5.872	6.472		17	5.997	7.018	6.79	5.632	6.6		17	3.012	6.194	4.339	4.358	5.761
	18	6.055	7.873	6.051	7.256	6.372		18	5.901	6.092	6.541	5.182	5.438		18	3.254	3.606	5.08	4.702	6.485
	19	5.379	7.306	6.83	5.966	5.627		19	6.144	5.608	6.542	3.768	3.502		19	3.46	5.678	4.335	5.861	4.65
	20	5.296	6.047	6.359	5.706	6.638		20	5.052	6.746	7.587	4.648	6.106		20	5.373	4.715	4.961	4.601	4.007
	21	4.434	6.29	5.604	6.127	5.291		21	6.924	6.215	6.405	6.268	6.464		21	4.57	7.651	5.566	3.698	2.501
	22	5.322	6.286	6.667	6.961	4.726		22	5.957	5.797	6.688	7.069	5.636		22	3.284	4.24	5.153	4.533	4.073
	23	5.336	7.701	6.271	6.064	7.002		23	3.951	6.834	6.269	6.042	6.678		23	3.754	4.638	5.444	6.112	5.443
	24	5.995	7.5	6.693	6.018	6.774		24	5.396	5.47	6.579	4.73	6.974		24	3.798	6.13	4.676	4.566	4.003
	25	6.155	7.451	6.896	6.429	6.479		25	4.072	5.9	6.98	5.317	5.286		25	5.78	4.771	3.584	4.883	4.752
	26	6.905	6.653	6.922	4.368	6.592		26	6.312	5.518	6.887	4.339	6.427		26	3.759	5.324	5.361	4.555	4.344
	27	4.789	8.281	8.361	6.332	7.615		27	4.694	6.696	5.425	6.637	7.818		27	4.201	6.067	5.669	4.968	3.514
	28	7.573	7.365	7.681	5.808	7.707		28	4.978	6.069	6.961	5.779	5.302		28	4.443	4.375	4.556	5.355	3.859
	29	6.822	6.989	6.969	6.664	6.662		29	5.175	7.822	5.943	4.884	6.793		29	4.462	4.803	5.576	3.844	4.328
	30	5.313	6.651	7.909	6.185	7.072		30	5.162	6.294	6.001	7.145	5.468		30	4.167	5.668	5.442	2.848	5.215
	31	6.472	8.079	8.067	4.963	5.857		31	4.014	6.515	7.421	5.758	6.282		31	3.797	4.754	5.509	4.654	4.936
	32	4.913	6.617	7.238	5.898	5.905		32	6.099	6.415	6.427	6.493	5.919		32	3.421	6.556	5.972	4.442	5.56
	33	6.186	8.185	7.518	7.405	6.897		33	5.169	7.174	5.608	7.612	5.867		33	4.934	4.214	5.325	4.106	4.979
	34	6.691	6.47	7.459	7.236	7.229		34	4.817	6.228	5.721	5.147	4.089		34	5.657	5.468	5.718	4.538	3.917
	35	5.8	6.906	8.034	6.628	7.389		35	4.21	6.491	6.582	4.623	7.232		35	4.742	4.927	3.921	4.224	3.593
	36	5.593	7.211	6.974	6.276	6.587		36	4.371	6.039	5.296	5.868	6.178		36	3.4	5.586	5.568	4.058	5.497
	37	5.142	6.884	7.26	7.294	5		37	4.578	6.084	6.337	5.928	6.253		37	3.512	3.718	5.784	3.896	4.829
	38	5.228	7.569	7.267	6.699	5.702		38	5.437	6.527	6.195	6.008	5.364		38	5.275	5.575	5.436	5.735	3.188
	39	5.508	6.825	6.411	6.207	5.024		39	4.396	6.395	7.177	6.834	6.606		39	3.625	5.218	5.521	3.135	4.591
	40	5.84	6.847	7.201	4.747	7.689		40	3.52	7.214	5.839	5.433	5.831		40	5.462	4.602	5.899	4.306	3.824
	41	4.729	7.442	6.487	5.336	5.495		41	4.312	5.556	5.961	6.654	5.596		41	5.059	4.325	4.493	5.494	4.186
	42	5.119	6.517	6.383	5.779	5.792		42	4.911	4.403	4.789	6.086	5.1		42	4.241	4.956	6.283	6.082	2.699
	43	6.501	8.019	7.18	5.354	5.776		43	5.893	4.826	5.326	5.212	4.786		43	5.063	5.665	5.641	4.997	2.405
	44	6.581	6.717	7.196	5.45	6.345		44	5.135	4.712	4.766	5.24	4.576		44	4.324	4.822	4.582	4.285	2.608
	45	5.755	6.688	6.504	4.697	4.345		45	3.597	5.219	4.414	4.927	4.732		45	3.239	4.934	4.795	3.438	3.342
	46	5.273	6.588	6.499	5.484	5.981		46	4.518	5.217	4.489	5.508	5.09		46	4.59	3.888	5.857	5.099	3.661
	47	5.722	6.887	7.184	4.552	4.739		47	3.795	4.766	4.693	4.798	4.139		47	4.491	3.282	4.398	4.88	4.34
	48	5.515	6.06	6.845	5.046	5.416		48	3.932	3.743	4.355	5.454	5.78		48	4.755	4.939	3.798	4.423	2.787
	49	4.777	6.205	5.312	5.579	5.793		49	5.659	4.946	4.344	4.448	4.551		49	3.767	3.752	3.383	3.686	2.765
	50	4.717	6.563	5.8	5.137	4.665		50	4.862	4.236	6.333	4.197	5.051		50	3.503	3.204	4.119	3.483	4.932
	51	4.822	5.858	6.327	5.649	5.281		51	4.971	5.365	5.263	4.875	4.352		51	2.772	3.051	3.801	3.292	3.123
	52	5.452	5.634	5.117	6.358	5.016		52	4.892	4.613	5.865	5.476	5.238		52	3.275	3.927	3.732	2.632	2.356
	53	6.235	5.903	7.723	6.241	6.243		53	4.75	3.886	6.407	4.156	4.384		53	4.093	4.37	4.225	3.32	3.795
	54	3.59	6.05	6.59	5.013	5.512		54	4.65	5.668	4.974	4.802	6.964		54	4.164	3.7	5.341	4.455	2.542
	55	4.882	6.123	6.205	6.118	6.357		55	4.815	3.283	5.207	4.479	4.722		55	3.223	3.815	3.956	3.004	2.165
	56	5.624	6.72	5.679	4.171	5.407		56	3.866	5.94	4.881	5.18	4.395		56	4.754	4.441	5.487	4.755	5.03
	57	5.161	5.838	7.351	5.806	5.05		57	4.443	4.232	5.059	3.865	5.051		57	4.134	5.666	4.274	4.212	2.617
	58	5.573	5.98	6.463	4.497	5.574		58	4.054	5.352	5.622	4.802	5.315		58	3.697	3.194	4.719	2.707
	59	5.388	6.102	5.311	4.402	4.275		59	3.631		6.169	5.057	4.669		59	4.227	3.458	5.424	2.033
	60	5.769	6.876	6.348	5.235	5.449		60			4.32	4.54	4.594		60	3.422	4.667	4.997	5.366
	61	6.619	6.343	5.842	6.239	4.443		61				4.005	4.986		61	3.699	4.835	2.894	2.869
	62	5.651	6.574	5.893	5.264	4.625		62				4.652	5.619		62	2.825	3.881	5.416	3.406
	63	4.663	6.09	5.886	5.225	5.601		63				4.832	5.518		63	5.04		3.536	2.852
	64	5.962		5.984	5.701	4.238		64				6.171	4.28		64	2.975		5.021	3.396
	65	5.451		5.294	4.749	6.298		65				5.638	5.398		65	2.51			3.201
	66	5.226		6.317	4.699	5.792		66				3.882	3.329		66	3.341			3.694
	67	5.342		5.474	4.854	6.394		67				4.43	5.146		67	4.919			2.894
	68	4.943				5.534		68				3.757			68	3.087
	69	5.896				5.495		69				3.965			Average	4.09643	4.88698	4.97231	4.21655	4.25102
	70	5.338						70				4.939			Std dev	0.80493	1.01709	0.840205	0.945305	1.16306
	71	4.867						71				5.577			Std err	0.0976121	0.129171	0.105026	0.115487	0.154051
	Average	5.54938	6.78975	6.80052	5.89494	6.04319		Average	4.92353	5.99662	6.03908	5.4349	5.58622
	Std dev	0.709709	0.669523	0.779402	0.872096	0.891191		Std dev	0.838573	1.02602	0.899763	0.944261	1.01648
	Std err	0.084227	0.084352	0.0952191	0.109874	0.107287		Std err	0.109173	0.134723	0.116159	0.112063	0.124183

## Sheet: Graph
Average
	Col-0	ben1-1 #1	ben1-1 # 2	11.4	11.5
1	12.434	13.2005	13.2894	12.7719	12.8242
9	5.54938	6.78975	6.80052	5.89494	6.04319
16	4.92353	5.99662	6.03908	5.4349	5.58622
25	4.09643	4.88698	4.97231	4.21655	4.25102
Std err
	Col-0	ben1-1 #1	ben1-1 # 2	11.4	11.5
1	0.176792	0.198614	0.197261	0.208907	0.21771
9	0.084227	0.084352	0.0952191	0.109874	0.107287
16	0.109173	0.134723	0.116159	0.112063	0.124183
25	0.0976121	0.129171	0.105026	0.115487	0.154051
	1=0
							1=0
