# Supplementary material for: The ben1-1 Brassinosteroid-Catabolism Mutation Is Unstable Due to Epigenetic Modifications of the Intronic T-DNA Insertion
Source: G3 (Bethesda). 2013 Sep 1;3(9):1587–95. doi: 10.1534/g3.113.006353 (PMC3755919; doi:10.1534/g3.113.006353)
Supplement: Supporting Information [file supp_g3.113.006353_FileS7.xlsx]

## Sheet: Dark R1 +R2+ R3
Dark R1	Col-0	ben1-1 # 1	ben1-1 # 2	11.4	11.5		R2	Col-0	ben1-1 # 1	ben1-1 # 2	11.4	11.5		R3	Col-0	ben1-1 # 1	ben1-1 # 2	11.4	11.5
1	10.659	11.111	11.09	11.91	11.019		1	9.08	10.949	9.905	9.913	10.414		1	10.134	13.44	10.032	10.78	10.349
2	11.48	10.479	11.652	11.253	10.744		2	10.325	8.698	10.613	9.366	10.211		2	10.195	12.586	12.093	11.703	11.54
3	10.925	11.588	9.709	11.749	12.636		3	9.16	12.045	10.298	11.527	11.898		3	9.83	11.101	9.744	9.425	11.459
4	10.715	11.474	12.256	9.781	10.548		4	10.733	11.095	13.223	11.426	11.304		4	9.789	10.946	12.168	10.221	10.069
5	9.891	11.104	11.866	9.704	9.317		5	10.611	10.94	12.225	8.927	10.464		5	9.937	13.799	12.805	10.13	9.201
6	10.924	11.289	12.428	11.009	11.622		6	10.06	9.282	9.972	11.579	10.842		6	10.355	10.698	11.831	9.625	11.061
7	8.624	12.956	11.52	10.383	9.745		7	10.777	10.15	10.035	9.47	9.353		7	11.245	11.805	10.321	11.251	10.846
8	10.258	12.74	11.647	11.081	12.005		8	11.369	10.442	11.27	10.764	10.835		8	9.655	11.379	9.197	10.167	9.892
9	9.992	10.512	12.817	11.127	10.04		9	9.836	11.119	13.271	11.113	11.137		9	10.008	12.555	10.957	11.915	9.907
10	10.965	9.727	10.656	9.481	12.303		10	9.608	9.658	9.485	11.15	9.535		10	9.816	11.676	11.007	10.561	11.934
11	10.55	10.739	9.864	10.137	9.358		11	11.118	11.9	10.498	10.061	9.96		11	8.758	9.942	10.514	9.308	11.206
12	11.565	11.605	10.693	9.776	9.844		12	10.552	10.646	10.431	13.207	11.256		12	9.575	12.188	11.23	9.568	11.21
13	10.582	11.654	11.347	9.589	10.728		13	9.235	9.204	10.836	10.654	9.256		13	9.634	12.282	9.656	8.964	10.837
14	10.655	10.385	11.008	10.662	10.032		14	10.855	11.147	9.98	10.3	10.848		14	11.022	12.393	11.649	10.428	10.127
15	11.24	10.722	10.729	11.707	11.646		15	9.286	10.38	9.962	10.745	10.075		15	11.149	13.341	11.832	11.039	12.199
16	11.44	11.494	11.786	10.399	9.174		16	11.151	11.427	9.561	10.459	11.095		16	10.843	10.676	10.968	8.645	11.248
17	10.401	11.556	9.914	10.526	10.073		17	8.482	11.89	11.585	9.75	10.859		17	9.266	11.498	11.499	8.993	10.771
18	11.569	11.071	9.787	11.023	9.321		18	10.392	11.456	11.357	7.539	11.039		18	10.348	10.288	11.649	11.671	11.19
19	10.423	11.073	10.292	9.793	12.35		19	9.781	10.353	9.19	8.932	11.402		19	10.463	12.252	9.997	10.223	11.08
20	10.918	12.094		11.536	11.278		20	10.738	11.859	11.264	10.279	11.391		20	10.1	11.394	12.147	10.346	9.44
21	9.96	12.918		10.526	10.477		21	7.893	10.943	9.351	10.588	10.838		21	9.058	10.171	12.408	9.754	10.778
22	10.826			9.129	10.604		22	9.815		8.969	10.681	10.984		22	9.243	11.515	12.038	9.997	11.754
23	9.609			9.833	9.589		23	11.173		12.047	10.509	11.781		23	11.132	12.683	10.351	10.208	9.074
24				10.261	10.91		24	8.813			9.383	9.97		24	9.753		11.949	9.598	12.113
25					11.477		25	10.718			10.049	11.771		25	9.485		11.558	11.684	9.328
26					10.586		26	11.233			9.808	11.733		26	11.32		10.799	10.902	12.742
											10.529			27	10.577		12.313	10.618	11.884
											9.024			28	10.93		12.69
											10.704
314 =10mm

## Sheet: WL-10
R1	Col-0	ben1-1 # 1	ben1-1 # 2	11.4	11.5	314=10mm	R2	Col-0	ben1-1 # 1	ben1-1 # 2	11.4	11.5		R3	Col-0	ben1-1 # 1	ben1-1 # 2	11.4	11.5
1	4.105	5.943	5.262	3.307	4.551		1	5.122	4.206	4.837	4.753	3.765		1	5.254	4.993	5.336	3.795	4.026
2	5.688	6.296	6.498	5.993	5.605		2	3.167	6.229	5.903	4.886	5.3		2	4.887	4.82	5.687	5.026	4.33
3	3.289	4.991	6.255	4.553	4.681		3	4.264	5.275	4.414	4.216	5.502		3	5.151	5.059	5.215	3.552	4.111
4	5.367	3.736	4.85	4.559	3.992		4	4.094	5.6	5.761	4.143	5.578		4	4.077	5.412	4.918	4.569	4.963
5	4.614	6.914	6.09	3.337	4.756		5	4.028	4.837	4.575	4.922	4.457		5	2.427	4.632	6.641	4.324	5.003
6	4.245	4.961	6.105	3.838	4.558		6	3.597	4.82	6.228	4.549	4.574		6	4.1	4.492	6.482	4.251	4.763
7	4.977	5.715	5.639	2.975	4.395		7	5.287	5.223	6.452	5.994	4.245		7	4.442	6.059	6.492	4.468	5.142
8	4.988	6.566	6.306	4.116	3.064		8	4.13	4.742	6.056	5.105	4.321		8	3.827	5.922	5.886	3.511	3.979
9	4.308	4.835	6.048	3.79	3.336		9	4.882	5.11	5.243	4.619	5.27		9	5.884	4.624	6.606	4.77	4.249
10	4.788	6.187	5.316	4.488	4.115		10	4.031	4.227	5.14	5.985	4.717		10	3.277	4.393	5.369	3.107	4.491
11	4.914	5.713	6.509	3.742	4.99		11	4.996	5.228	4.734	5.486	5.31		11	3.064	4.938	4.611	4.313	5.394
12	3.615	5.999	6.452	3.955	5.029		12	4.312	5.669	6.811	4.278	5.736		12	3.614	5.172	6.722	2.916	4.398
13	5.204	6.671	6.006	3.64	3.584		13	3.38	4.522	5.454	4.731	5.009		13	3.712	5.352	5.781	4.055	5.296
14	3.78	5.217	7.04	4.601	5.14		14	4.519	5.396	4.967	4.959	4.246		14	3.262	5.019	5.379	4.734	5.488
15	4.675	6.029	6.325	4.858	4.402		15	3.384	5.887	5.672	4.509	5.129		15	3.906	4.683	4.398	3.944	4.028
16	4.127	7.001	4.538	3.595	5.168		16	4.704	4.276	5.951	3.366	5.117		16	4.703	5.839	5.091	4.065	4.447
17	3.815	4.711	5.831	4.76	5.613		17	3.744	4.142	5.264	3.92	5.522		17	2.701	5.254	4.62	3.728	5.493
18	4.096	5.085	5.356	4.038	4.124		18	3.395	4.336	7.18	4.385	3.644		18	3.694	6.095	6.099	3.938	4.238
19	3.489	6.221	5.356	4.609	5.303		19	2.944	5.362	5.436	4.165	4.885		19	3.676	5.146	6.31	4.886	4.484
20	4.47	5.281		5.321	5.223		20	5.194	5.668	4.509	4.431	4.785		20	4.062	5.234	5.974	4.444	4.467
21	4.921			4.004	4.307		21	3.487	3.886	5.133	4.285	4.056		21	3.928	5.389	5.201	3.421	4.302
22	4.834			4.461	3.47				5.852	5.346	4.259	4.868				4.743	4.799	3.726	4.956
23				3.392	5.08					6.512	4.346	5.342					5.501	4.043	3.085
24					6.254					5.369	5.292	4.249					4.596	5.689	4.067
25					3.273					5.256	4.276	5.485							3.955
26					4.206					4.726	5.212	4.234							4.167
27					4.765					5.041		5.364							3.769
										5.634
										5.298
										5.752

## Sheet: Dark
Dark R1	Col-0	ben1-1 # 1	ben1-1 # 2	11.4	11.5		R2	Col-0	ben1-1 # 1	ben1-1 # 2	11.4	11.5		R3	Col-0	ben1-1 # 1	ben1-1 # 2	11.4	11.5		Dark R1+R2+R3	Col-0	ben1-1 # 1	ben1-1 # 2	11.4	11.5
1	11.569	11.654	11.866	11.749	12.35		1	11.369	12.045	13.271	11.579	11.898		1	11.32	13.44	12.408	11.703	12.199		1	11.569	11.654	11.866	11.749	12.35
2	11.565	11.605	11.786	11.707	12.303		2	11.233	11.9	13.223	11.527	11.781		2	11.245	13.341	12.313	11.684	12.113		2	11.565	11.605	11.786	11.707	12.303
3	11.48	11.588	11.652	11.536	12.005		3	11.173	11.89	12.225	11.426	11.771		3	11.149	12.683	12.168	11.671	11.934		3	11.48	11.588	11.652	11.536	12.005
4	11.44	11.556	11.647	11.253	11.646		4	11.151	11.859	12.047	11.15	11.733		4	11.132	12.586	12.147	11.251	11.884		4	11.44	11.556	11.647	11.253	11.646
5	11.24	11.494	11.52	11.127	11.622		5	11.118	11.456	11.585	11.113	11.402		5	11.022	12.555	12.093	11.039	11.754		5	11.24	11.494	11.52	11.127	11.622
6	10.965	11.474	11.347	11.081	11.477		6	10.855	11.427	11.357	10.764	11.391		6	10.93	12.393	12.038	10.902	11.54		6	10.965	11.474	11.347	11.081	11.477
7	10.925	11.289	11.09	11.023	11.278		7	10.777	11.147	11.27	10.745	11.304		7	10.843	12.282	11.949	10.78	11.459		7	10.925	11.289	11.09	11.023	11.278
8	10.924	11.111	11.008	11.009	11.019		8	10.738	11.119	11.264	10.704	11.256		8	10.577	12.252	11.832	10.618	11.248		8	10.924	11.111	11.008	11.009	11.019
9	10.918	11.104	10.729	10.662	10.91		9	10.733	11.095	10.836	10.681	11.137		9	10.463	12.188	11.831	10.561	11.21		9	10.918	11.104	10.729	10.662	10.91
10	10.826	11.073	10.693	10.526	10.744		10	10.718	10.949	10.613	10.654	11.095		10	10.355	11.805	11.649	10.428	11.206		10	10.826	11.073	10.693	10.526	10.744
11	10.715	11.071	10.656	10.526	10.728		11	10.611	10.943	10.498	10.588	11.039		11	10.348	11.676	11.649	10.346	11.19		11	10.715	11.071	10.656	10.526	10.728
12	10.659	10.739	10.292	10.399	10.604		12	10.552	10.94	10.431	10.529	10.984		12	10.195	11.515	11.558	10.223	11.08		12	10.659	10.739	10.292	10.399	10.604
13	10.655	10.722	9.914	10.383	10.586		13	10.392	10.646	10.298	10.509	10.859		13	10.134	11.498	11.499	10.221	11.061		13	10.655	10.722	9.914	10.383	10.586
14	10.582	10.512	9.864	10.261	10.548		14	10.325	10.442	10.035	10.459	10.848		14	10.1	11.394	11.23	10.208	10.846		14	10.582	10.512	9.864	10.261	10.548
15	10.55	10.479	9.787	10.137	10.477		15	10.06	10.38	9.98	10.3	10.842		15	10.008	11.379	11.007	10.167	10.837		15	10.55	10.479	9.787	10.137	10.477
16	10.423	10.385	9.709	9.833	10.073		16	9.836	10.353	9.972	10.279	10.838		16	9.937	11.101	10.968	10.13	10.778		16	10.423	10.385	9.709	9.833	10.073
17	10.401			9.793	10.04		17	9.815	10.15	9.962	10.061	10.835		17	9.83	10.946	10.957	9.997	10.771		17	10.401	12.045	13.271	9.793	10.04
18	10.258			9.781	10.032		18	9.781	9.658	9.905	10.049	10.464		18	9.816	10.698	10.799	9.754	10.349		18	10.258	11.9	13.223	9.781	10.032
19	9.992			9.776	9.844		19	9.608	9.282	9.561	9.913	10.414		19	9.789	10.676	10.514	9.625	10.127		19	9.992	11.89	12.225	9.776	9.844
20	9.96			9.704	9.745		20	9.286	9.204	9.485	9.808	10.211		20	9.753	10.288	10.351	9.598	10.069		20	9.96	11.859	12.047	9.704	9.745
21	9.891			9.589	9.589		21	9.235		9.351	9.75	10.075		21	9.655	10.171	10.321	9.568	9.907		21	9.891	11.456	11.585	9.589	9.589
22	9.609			9.481	9.358		22	9.16		9.19	9.47	9.97		22	9.634	9.942	10.032	9.425	9.892		22	9.609	11.427	11.357	9.481	9.358
23					9.321		23	9.08		8.969	9.383	9.96		23	9.575		9.997	9.308	9.44		23	11.369	11.147	11.27	11.579	9.321
24					9.317		24	8.813			9.366	9.535		24	9.485		9.744	8.993	9.328		24	11.233	11.119	11.264	11.527	9.317
25							25				9.024	9.353		25	9.266		9.656	8.964	9.201		25	11.173	11.095	10.836	11.426	11.898
							26				8.932	9.256		26	9.243				9.074		26	11.151	10.949	10.613	11.15	11.781
							27				8.927			27	9.058						27	11.118	10.943	10.498	11.113	11.771
							28							28	8.758						28	10.855	10.94	10.431	10.764	11.733
																					29	10.777	10.646	10.298	10.745	11.402
																					30	10.738	10.442	10.035	10.704	11.391
																					31	10.733	10.38	9.98	10.681	11.304
																					32	10.718	10.353	9.972	10.654	11.256
																					33	10.611	10.15	9.962	10.588	11.137
																					34	10.552	9.658	9.905	10.529	11.095
																					35	10.392	9.282	9.561	10.509	11.039
																					36	10.325	9.204	9.485	10.459	10.984
																					37	10.06	13.44	9.351	10.3	10.859
																					38	9.836	13.341	9.19	10.279	10.848
																					39	9.815	12.683	8.969	10.061	10.842
																					40	9.781	12.586	12.408	10.049	10.838
																					41	9.608	12.555	12.313	9.913	10.835
																					42	9.286	12.393	12.168	9.808	10.464
																					43	9.235	12.282	12.147	9.75	10.414
																					44	9.16	12.252	12.093	9.47	10.211
																					45	9.08	12.188	12.038	9.383	10.075
																					46	8.813	11.805	11.949	9.366	9.97
																					47	11.32	11.676	11.832	9.024	9.96
																					48	11.245	11.515	11.831	8.932	9.535
																					49	11.149	11.498	11.649	8.927	9.353
																					50	11.132	11.394	11.649	11.703	9.256
																					51	11.022	11.379	11.558	11.684	12.199
																					52	10.93	11.101	11.499	11.671	12.113
																					53	10.843	10.946	11.23	11.251	11.934
																					54	10.577	10.698	11.007	11.039	11.884
																					55	10.463	10.676	10.968	10.902	11.754
																					56	10.355	10.288	10.957	10.78	11.54
																					57	10.348	10.171	10.799	10.618	11.459
																					58	10.195	9.942	10.514	10.561	11.248
																					59	10.134		10.351	10.428	11.21
																					60	10.1		10.321	10.346	11.206
																					61	10.008		10.032	10.223	11.19
																					62	9.937		9.997	10.221	11.08
																					63	9.83		9.744	10.208	11.061
																					64	9.816		9.656	10.167	10.846
																					65	9.789			10.13	10.837
																					66	9.753			9.997	10.778
																					67	9.655			9.754	10.771
																					68	9.634			9.625	10.349
																					69	9.575			9.598	10.127
																					70	9.485			9.568	10.069
																					71	9.266			9.425	9.907
																					72	9.243			9.308	9.892
																					73	9.058			8.993	9.44
																					74	8.758			8.964	9.328
																					75					9.201
																					76					9.074
																					Average	10.3458	11.2336	10.9312	10.3539	10.7416

## Sheet: WL10 final
R1	Col-0	ben1-1 # 1	ben1-1 # 2	11.4	11.5	314=10mm	R2	Col-0	ben1-1 # 1	ben1-1 # 2	11.4	11.5		R3	Col-0	ben1-1 # 1	ben1-1 # 2	11.4	11.5		R1+R2+R3	Col-0	ben1-1 # 1	ben1-1 # 2	11.4	11.5
1	5.367	7.001	6.509	4.858	5.613		1	5.287	5.887	6.512	5.486	5.578		1	5.254	6.095	6.722	5.026	5.493		1	5.367	7.001	6.509	4.858	5.613
2	5.204	6.914	6.498	4.76	5.605		2	5.194	5.852	6.452	5.292	5.522		2	5.151	6.059	6.641	4.886	5.488		2	5.204	6.914	6.498	4.76	5.605
3	4.988	6.671	6.452	4.609	5.303		3	5.122	5.669	6.228	5.212	5.502		3	4.887	5.922	6.606	4.77	5.394		3	4.988	6.671	6.452	4.609	5.303
4	4.977	6.566	6.325	4.601	5.223		4	4.996	5.668	6.056	5.105	5.485		4	4.703	5.839	6.492	4.734	5.296		4	4.977	6.566	6.325	4.601	5.223
5	4.921	6.296	6.306	4.559	5.168		5	4.882	5.6	5.951	4.959	5.364		5	4.442	5.412	6.482	4.569	5.142		5	4.921	6.296	6.306	4.559	5.168
6	4.914	6.221	6.255	4.553	5.14		6	4.704	5.396	5.903	4.922	5.342		6	4.1	5.389	6.31	4.468	5.003		6	4.914	6.221	6.255	4.553	5.14
7	4.834	6.187	6.105	4.488	5.08		7	4.519	5.362	5.761	4.886	5.31		7	4.077	5.352	6.099	4.444	4.963		7	4.834	6.187	6.105	4.488	5.08
8	4.788	6.029	6.09	4.461	5.029		8	4.312	5.275	5.752	4.753	5.3		8	4.062	5.254	5.974	4.324	4.956		8	4.788	6.029	6.09	4.461	5.029
9	4.675	5.999	6.048	4.116	4.99		9	4.264	5.228	5.672	4.731	5.27		9	3.928	5.234	5.886	4.313	4.763		9	4.675	5.999	6.048	4.116	4.99
10	4.614	5.943	6.006	4.038	4.765		10	4.13	5.223	5.634	4.619	5.129		10	3.906	5.172	5.781	4.251	4.491		10	4.614	5.943	6.006	4.038	4.765
11	4.47	5.715	5.831	4.004	4.756		11	4.094	5.11	5.454	4.549	5.117		11	3.827	5.146	5.687	4.065	4.484		11	4.47	5.715	5.831	4.004	4.756
12	4.308	5.713	5.639	3.955	4.681		12	4.031	4.837	5.436	4.509	5.009		12	3.712	5.059	5.501	4.055	4.467		12	4.308	5.713	5.639	3.955	4.681
13	4.245	5.281	5.356	3.838	4.558		13	4.028	4.82	5.369	4.431	4.885		13	3.694	5.019	5.379	4.043	4.447		13	4.245	5.281	5.356	3.838	4.558
14	4.127	5.217	5.356	3.79	4.551		14	3.744	4.742	5.346	4.385	4.868		14	3.676	4.993	5.369	3.944	4.398		14	4.127	5.217	5.356	3.79	4.551
15	4.105	5.085	5.316	3.742	4.402		15	3.597	4.522	5.298	4.346	4.785		15	3.614	4.938	5.336	3.938	4.33		15	4.105	5.085	5.316	3.742	4.402
16	4.096	4.991	5.262	3.64	4.395		16	3.487	4.336	5.264	4.285	4.717		16	3.277	4.82	5.215	3.795	4.302		16	4.096	4.991	5.262	3.64	4.395
17	3.815	4.961		3.595	4.307		17	3.395	4.276	5.256	4.278	4.574		17	3.262	4.743	5.201	3.728	4.249		17	3.815	4.961	6.512	3.595	4.307
18	3.78	4.835		3.392	4.206		18	3.384	4.227	5.243	4.276	4.457		18	3.064	4.683	5.091	3.726	4.238		18	3.78	4.835	6.452	3.392	4.206
19	3.615	4.711		3.337	4.124		19	3.38	4.206	5.14	4.259	4.321		19	2.701	4.632	4.918	3.552	4.167		19	3.615	4.711	6.228	3.337	4.124
20	3.489			3.307	4.115		20	3.167	4.142	5.133	4.216	4.249		20		4.624	4.799	3.511	4.111		20	3.489	5.887	6.056	3.307	4.115
21	3.289				3.992		21	2.944	3.886	5.041	4.165	4.246		21		4.492	4.62	3.421	4.067		21	3.289	5.852	5.951	5.486	3.992
22					3.584					4.967	4.143	4.245				4.393	4.611	3.107	4.028		22	5.287	5.669	5.903	5.292	3.584
23					3.47					4.837	3.92	4.234					4.596	2.916	4.026		23	5.194	5.668	5.761	5.212	3.47
24					3.336					4.734		4.056					4.398		3.979		24	5.122	5.6	5.752	5.105	3.336
25					3.273					4.726									3.955		25	4.996	5.396	5.672	4.959	3.273
26					3.064					4.575									3.769		26	4.882	5.362	5.634	4.922	3.064
27										4.509											27	4.704	5.275	5.454	4.886	5.578
										4.414											28	4.519	5.228	5.436	4.753	5.522
																					29	4.312	5.223	5.369	4.731	5.502
																					30	4.264	5.11	5.346	4.619	5.485
																					31	4.13	4.837	5.298	4.549	5.364
																					32	4.094	4.82	5.264	4.509	5.342
																					33	4.031	4.742	5.256	4.431	5.31
																					34	4.028	4.522	5.243	4.385	5.3
																					35	3.744	4.336	5.14	4.346	5.27
																					36	3.597	4.276	5.133	4.285	5.129
																					37	3.487	4.227	5.041	4.278	5.117
																					38	3.395	4.206	4.967	4.276	5.009
																					39	3.384	4.142	4.837	4.259	4.885
																					40	3.38	3.886	4.734	4.216	4.868
																					41	3.167	6.095	4.726	4.165	4.785
																					42	2.944	6.059	4.575	4.143	4.717
																					43	5.254	5.922	4.509	3.92	4.574
																					44	5.151	5.839	4.414	5.026	4.457
																					45	4.887	5.412	6.722	4.886	4.321
																					46	4.703	5.389	6.641	4.77	4.249
																					47	4.442	5.352	6.606	4.734	4.246
																					48	4.1	5.254	6.492	4.569	4.245
																					49	4.077	5.234	6.482	4.468	4.234
																					50	4.062	5.172	6.31	4.444	4.056
																					51	3.928	5.146	6.099	4.324	5.493
																					52	3.906	5.059	5.974	4.313	5.488
																					53	3.827	5.019	5.886	4.251	5.394
																					54	3.712	4.993	5.781	4.065	5.296
																					55	3.694	4.938	5.687	4.055	5.142
																					56	3.676	4.82	5.501	4.043	5.003
																					57	3.614	4.743	5.379	3.944	4.963
																					58	3.277	4.683	5.369	3.938	4.956
																					59	3.262	4.632	5.336	3.795	4.763
																					60	3.064	4.624	5.215	3.728	4.491
																					61	2.701	4.492	5.201	3.726	4.484
																					62		4.393	5.091	3.552	4.467
																					63			4.918	3.511	4.447
																					64			4.799	3.421	4.398
																					65			4.62	3.107	4.33
																					66			4.611	2.916	4.302
																					67			4.596		4.249
																					68			4.398		4.238
																					69					4.167
																					70					4.111
																					71					4.067
																					72					4.028
																					73					4.026
																					74					3.979
																					75					3.955
																					76					3.769
																					Average	4.17408	5.28823	5.58428	4.25691	4.63554

## Sheet: % Dark
Dark Average	10.3458	11.2336	10.9312	10.3539	10.7416
R1+R2+R3	Col-0	ben1-1 # 1	ben1-1 # 2	11.4	11.5		% Dark	Col-0	ben1-1 # 1	ben1-1 # 2	11.4	11.5
1	5.367	7.001	6.509	4.858	5.613		1	51.8763	62.3219	59.545	46.9194	52.2546
2	5.204	6.914	6.498	4.76	5.605		2	50.3008	61.5474	59.4444	45.9729	52.1802
3	4.988	6.671	6.452	4.609	5.303		3	48.213	59.3842	59.0236	44.5145	49.3687
4	4.977	6.566	6.325	4.601	5.223		4	48.1067	58.4495	57.8618	44.4373	48.6239
5	4.921	6.296	6.306	4.559	5.168		5	47.5654	56.046	57.688	44.0316	48.1119
6	4.914	6.221	6.255	4.553	5.14		6	47.4977	55.3784	57.2214	43.9737	47.8512
7	4.834	6.187	6.105	4.488	5.08		7	46.7245	55.0757	55.8492	43.3459	47.2926
8	4.788	6.029	6.09	4.461	5.029		8	46.2798	53.6693	55.712	43.0851	46.8178
9	4.675	5.999	6.048	4.116	4.99		9	45.1876	53.4022	55.3278	39.7531	46.4548
10	4.614	5.943	6.006	4.038	4.765		10	44.598	52.9037	54.9435	38.9997	44.3601
11	4.47	5.715	5.831	4.004	4.756		11	43.2061	50.8741	53.3426	38.6713	44.2763
12	4.308	5.713	5.639	3.955	4.681		12	41.6402	50.8563	51.5862	38.1981	43.5781
13	4.245	5.281	5.356	3.838	4.558		13	41.0313	47.0107	48.9973	37.0681	42.433
14	4.127	5.217	5.356	3.79	4.551		14	39.8907	46.441	48.9973	36.6045	42.3679
15	4.105	5.085	5.316	3.742	4.402		15	39.6781	45.2659	48.6314	36.1409	40.9807
16	4.096	4.991	5.262	3.64	4.395		16	39.5911	44.4291	48.1374	35.1558	40.9156
17	3.815	4.961	6.512	3.595	4.307		17	36.875	44.1621	59.5725	34.7211	40.0963
18	3.78	4.835	6.452	3.392	4.206		18	36.5367	43.0404	59.0236	32.7605	39.1561
19	3.615	4.711	6.228	3.337	4.124		19	34.9419	41.9366	56.9744	32.2293	38.3927
20	3.489	5.887	6.056	3.307	4.115		20	33.724	52.4052	55.401	31.9396	38.3089
21	3.289	5.852	5.951	5.486	3.992		21	31.7908	52.0936	54.4404	52.9848	37.1638
22	5.287	5.669	5.903	5.292	3.584		22	51.1031	50.4646	54.0013	51.1111	33.3655
23	5.194	5.668	5.761	5.212	3.47		23	50.2041	50.4557	52.7023	50.3384	32.3042
24	5.122	5.6	5.752	5.105	3.336		24	49.5082	49.8504	52.6199	49.305	31.0567
25	4.996	5.396	5.672	4.959	3.273		25	48.2903	48.0344	51.8881	47.8949	30.4702
26	4.882	5.362	5.634	4.922	3.064		26	47.1884	47.7317	51.5405	47.5376	28.5245
27	4.704	5.275	5.454	4.886	5.578		27	45.4679	46.9573	49.8938	47.1899	51.9288
28	4.519	5.228	5.436	4.753	5.522		28	43.6797	46.5389	49.7291	45.9053	51.4075
29	4.312	5.223	5.369	4.731	5.502		29	41.6789	46.4944	49.1162	45.6928	51.2213
30	4.264	5.11	5.346	4.619	5.485		30	41.215	45.4885	48.9058	44.6111	51.063
31	4.13	4.837	5.298	4.549	5.364		31	39.9197	43.0582	48.4667	43.9351	49.9366
32	4.094	4.82	5.264	4.509	5.342		32	39.5718	42.9069	48.1556	43.5487	49.7317
33	4.031	4.742	5.256	4.431	5.31		33	38.9628	42.2126	48.0825	42.7954	49.4338
34	4.028	4.522	5.243	4.385	5.3		34	38.9338	40.2542	47.9635	42.3511	49.3407
35	3.744	4.336	5.14	4.346	5.27		35	36.1887	38.5984	47.0213	41.9744	49.0615
36	3.597	4.276	5.133	4.285	5.129		36	34.7679	38.0643	46.9572	41.3853	47.7488
37	3.487	4.227	5.041	4.278	5.117		37	33.7046	37.6281	46.1156	41.3177	47.6371
38	3.395	4.206	4.967	4.276	5.009		38	32.8154	37.4412	45.4387	41.2984	46.6317
39	3.384	4.142	4.837	4.259	4.885		39	32.7091	36.8715	44.2494	41.1342	45.4773
40	3.38	3.886	4.734	4.216	4.868		40	32.6704	34.5926	43.3072	40.7189	45.319
41	3.167	6.095	4.726	4.165	4.785		41	30.6116	54.2568	43.234	40.2263	44.5463
42	2.944	6.059	4.575	4.143	4.717		42	28.4561	53.9363	41.8526	40.0138	43.9133
43	5.254	5.922	4.509	3.92	4.574		43	50.7841	52.7168	41.2488	37.8601	42.582
44	5.151	5.839	4.414	5.026	4.457		44	49.7885	51.9779	40.3798	48.542	41.4928
45	4.887	5.412	6.722	4.886	4.321		45	47.2367	48.1768	61.4936	47.1899	40.2267
46	4.703	5.389	6.641	4.77	4.249		46	45.4582	47.9721	60.7526	46.0695	39.5564
47	4.442	5.352	6.606	4.734	4.246		47	42.9355	47.6427	60.4324	45.7218	39.5285
48	4.1	5.254	6.492	4.569	4.245		48	39.6298	46.7703	59.3895	44.1282	39.5191
49	4.077	5.234	6.482	4.468	4.234		49	39.4074	46.5923	59.298	43.1527	39.4167
50	4.062	5.172	6.31	4.444	4.056		50	39.2625	46.0404	57.7246	42.9209	37.7596
51	3.928	5.146	6.099	4.324	5.493		51	37.9672	45.8089	55.7943	41.762	51.1375
52	3.906	5.059	5.974	4.313	5.488		52	37.7546	45.0345	54.6508	41.6557	51.0909
53	3.827	5.019	5.886	4.251	5.394		53	36.991	44.6784	53.8458	41.0569	50.2158
54	3.712	4.993	5.781	4.065	5.296		54	35.8794	44.4469	52.8852	39.2605	49.3035
55	3.694	4.938	5.687	4.055	5.142		55	35.7054	43.9573	52.0253	39.1639	47.8698
56	3.676	4.82	5.501	4.043	5.003		56	35.5315	42.9069	50.3238	39.048	46.5758
57	3.614	4.743	5.379	3.944	4.963		57	34.9322	42.2215	49.2077	38.0919	46.2034
58	3.277	4.683	5.369	3.938	4.956		58	31.6748	41.6874	49.1162	38.0339	46.1382
59	3.262	4.632	5.336	3.795	4.763		59	31.5298	41.2334	48.8143	36.6528	44.3415
60	3.064	4.624	5.215	3.728	4.491		60	29.616	41.1622	47.7074	36.0057	41.8093
61	2.701	4.492	5.201	3.726	4.484		61	26.1073	39.9871	47.5793	35.9864	41.7441
62		4.393	5.091	3.552	4.467		62		39.1058	46.573	34.3058	41.5859
63			4.918	3.511	4.447		63			44.9904	33.9099	41.3997
64			4.799	3.421	4.398		64			43.9018	33.0406	40.9435
65			4.62	3.107	4.33		65			42.2643	30.008	40.3105
66			4.611	2.916	4.302		66			42.1819	28.1632	40.0498
67			4.596		4.249		67			42.0447		39.5564
68			4.398		4.238		68			40.2334		39.454
69					4.167		69					38.793
70					4.111		70					38.2717
71					4.067		71					37.862
72					4.028		72					37.499
73					4.026		73					37.4803
74					3.979		74					37.0428
75					3.955		75					36.8194
76					3.769		76					35.0878
							Average	40.3458	47.075	51.0856	41.114	43.1549
							Std dev	6.56064	6.23439	5.82307	5.28307	5.6751
							Std err	0.840004	0.791769	0.706151	0.650301	0.650979
