# Supplementary material for: The ben1-1 Brassinosteroid-Catabolism Mutation Is Unstable Due to Epigenetic Modifications of the Intronic T-DNA Insertion
Source: G3 (Bethesda). 2013 Sep 1;3(9):1587–95. doi: 10.1534/g3.113.006353 (PMC3755919; doi:10.1534/g3.113.006353)
Supplement: Supporting Information [file supp_g3.113.006353_FileS8.xlsx]

## Sheet: BEN1 express in triple and reco
Five day old seedlings, 25-30 umol light intensity
BEN1	UBQ CT	BEN1 CT	dCT	ddCt	RQ
Col-0 1	26.468	25.456	-1.012	0.11889	0.920896			Col-0	ben1-1	bas1-2 sob7-1 ben1-1	11.4	11.5
Col-0 1	26.513	25.516	-0.997	0.13389	0.911371			0.920896	0.00327818	0.369619	0.40955	0.457584
Col-0 1	26.31	25.501	-0.809	0.32189	0.800021			0.911371	0.00315337	0.353335	0.431703	0.48267
ben1-1 1	26.409	33.531	7.122	8.25289	0.00327818			0.800021	0.00173015	0.430806	0.451598	0.460767
ben1-1 1	26.427	33.605	7.178	8.30889	0.00315337			1.10812	0.00373186	0.432901	0.54985	0.455054
ben1-1 1	26.265	34.309	8.044	9.17489	0.00173015			1.00913	0.00618552	0.408982	0.633365	0.473721
Triple 1	26.398	26.703	0.305	1.43589	0.369619			1.04616	0.00208045	0.50247	0.535185	0.425759
Triple 1	26.388	26.758	0.37	1.50089	0.353335			1.01756	0.00197917	0.469472	0.657977	0.631174
Triple 1	26.572	26.656	0.084	1.21489	0.430806			1.06963	0.00210511	0.550231	0.607144	0.607986
11.4-1	26.588	26.745	0.157	1.28789	0.40955			1.16968	0.00331474	0.532595	0.521996	0.636005
11.4-1	26.692	26.773	0.081	1.21189	0.431703		Average	1.00584	0.00306206	0.450046	0.533152	0.514525
11.4-1	26.639	26.655	0.016	1.14689	0.451598		Std dev	0.112721	0.00137611	0.0690551	0.0892517	0.0846517
11.5 1	26.996	26.993	-0.003	1.12789	0.457584		Std err	0.0375736	0.000458704	0.0230184	0.0297506	0.0282172
11.5 1	26.942	26.862	-0.08	1.05089	0.48267
11.5 1	26.919	26.906	-0.013	1.11789	0.460767
Col-0 2	26.759	25.48	-1.279	-0.14811	1.10812
Col-0 2	26.7	25.556	-1.144	-0.01311	1.00913
Col-0 2	26.572	25.376	-1.196	-0.06511	1.04616
ben1-1 2	26.477	33.412	6.935	8.06589	0.00373186
ben1-1 2	26.569	32.775	6.206	7.33689	0.00618552
ben1-1 2	26.617	34.395	7.778	8.90889	0.00208045
Triple 2	26.722	26.799	0.077	1.20789	0.432901
Triple 2	26.81	26.969	0.159	1.28989	0.408982
Triple 2	26.901	26.763	-0.138	0.99289	0.50247
11.4-2	27.135	26.867	-0.268	0.86289	0.54985
11.4-2	27.175	26.703	-0.472	0.65889	0.633365
11.4-2	27.041	26.812	-0.229	0.90189	0.535185
11.5 2	26.944	26.949	0.005	1.13589	0.455054
11.5 2	26.944	26.891	-0.053	1.07789	0.473721
11.5 2	26.721	26.822	0.101	1.23189	0.425759
Col-0 3	26.536	25.38	-1.156	-0.02511	1.01756
Col-0 3	26.598	25.37	-1.228	-0.09711	1.06963
Col-0 3	26.715	25.358	-1.357	-0.22611	1.16968
ben1-1 3	26.707	34.557	7.85	8.98089	0.00197917
ben1-1 3	26.7	34.461	7.761	8.89189	0.00210511
ben1-1 3	26.598	33.704	7.106	8.23689	0.00331474
Triple 3	26.849	26.809	-0.04	1.09089	0.469472
Triple 3	26.92	26.651	-0.269	0.86189	0.550231
Triple 3	26.96	26.738	-0.222	0.90889	0.532595
11.4-3	27.134	26.607	-0.527	0.60389	0.657977
11.4-3	27.04	26.629	-0.411	0.71989	0.607144
11.4-3	26.895	26.702	-0.193	0.93789	0.521996
11.5 3	27.006	26.539	-0.467	0.66389	0.631174
11.5 3	26.938	26.525	-0.413	0.71789	0.607986
11.5 3	27.024	26.546	-0.478	0.65289	0.636005

## Sheet: BEN1 expresion in double-null
Tech 1		UBQ CT	BEN1 CT	dCT	ddCT	RQ
R1	Col-0	25.786	24.092	-1.694	-0.06089	1.04311				Col-0	bas1-2 sob7-1
	bas1-2 sob7-1	25.646	23.843	-1.803	-0.16989	1.12497				1.04311	1.12497
R2	Col-0	25.294	23.53	-1.764	-0.13089	1.09497				1.09497	1.14702
	bas1-2 sob7-1	25.787	23.956	-1.831	-0.19789	1.14702				1.07467	1.1172
R3	Col-0	25.721	23.984	-1.737	-0.10389	1.07467				1.07616	1.14384
	bas1-2 sob7-1	25.714	23.921	-1.793	-0.15989	1.1172				1.13201	1.43385
Tech 2										0.883248	0.972581
R1	Col-0	25.712	23.973	-1.739	-0.10589	1.07616				0.918206	1.10411
	bas1-2 sob7-1	25.627	23.8	-1.827	-0.19389	1.14384				1.04746	1.20906
R2	Col-0	25.409	23.597	-1.812	-0.17889	1.13201				0.787248	1.26654
	bas1-2 sob7-1	25.943	23.79	-2.153	-0.51989	1.43385			Average	1.00634	1.1688
R3	Col-0	25.675	24.221	-1.454	0.17911	0.883248			Std dev	0.115734	0.127372
	bas1-2 sob7-1	25.699	24.106	-1.593	0.04011	0.972581			Std err	0.038578	0.0424574
Tech 3
R1	Col-0	25.665	24.155	-1.51	0.12311	0.918206					The two-tailed P value equals 0.0237
	bas1-2 sob7-1	25.722	23.946	-1.776	-0.14289	1.10411
R2	Col-0	25.418	23.718	-1.7	-0.06689	1.04746
	bas1-2 sob7-1	25.86	23.953	-1.907	-0.27389	1.20906
R3	Col-0	25.527	24.239	-1.288	0.34511	0.787248
	bas1-2 sob7-1	25.898	23.924	-1.974	-0.34089	1.26654
		Undetermined	Undetermined
		38.495	Undetermined
	-1.694
	-1.764
	-1.737
	-1.739
	-1.812
	-1.454
	-1.51
	-1.7
	-1.288
	-1.63311

## Sheet: BEN1 expression-BL treatment
TECH1		UBQ CT	BEN1 CT	dCT	ddCT	RQ			Col-0	ben1-1	Col-0 (BL)	ben1-1 (BL)
R1	Col-0	25.628	23.952	-1.676	0.07389	0.950073	Tech 1	R1	0.950073	0.00209637	1.02038	0.00140434
	ben1-1	25.565	32.713	7.148	8.89789	0.00209637		R2	1.00285	0.0201666	0.898201	0.00163229
R2	Col-0	25.488	23.734	-1.754	-0.00411	1.00285		R3	0.991792	0.00192238	1.03391	0.00241144
	ben1-1	25.772	29.654	3.882	5.63189	0.0201666	Tech 2	R1	1.00773	0.00313593	1.0218	0.00192638
R3	Col-0	25.649	23.911	-1.738	0.01189	0.991792		R2	1.16968	0.0203491	1.25102	0.0025366
	ben1-1	25.351	32.624	7.273	9.02289	0.00192238		R3	1.03176	0.00126654	0.953371	0.00181868
R1 BL	Col-0	25.572	23.793	-1.779	-0.02911	1.02038	Tech 3	R1	0.846223	0.000679193	1.177	0.00222977
	ben1-1	25.725	33.451	7.726	9.47589	0.00140434		R2	1.05563	0.0213164	1.02748	0.00341739
R2 BL	Col-0	25.725	24.13	-1.595	0.15489	0.898201		R3	0.974079	0.00159206	1.25885	0.0010844
	ben1-1	25.881	33.39	7.509	9.25889	0.00163229		Average	1.00331	0.00805829	1.07134	0.00205125
R3 BL	Col-0	25.73	23.932	-1.798	-0.04811	1.03391		Std dev	0.0864166	0.00944238	0.127907	0.000694802
	ben1-1	25.904	32.85	6.946	8.69589	0.00241144		Std err	0.0288055	0.00314746	0.0426355	0.000231601
TECH2
R1	Col-0	25.721	23.96	-1.761	-0.01111	1.00773
	ben1-1	25.694	32.261	6.567	8.31689	0.00313593
R2	Col-0	25.724	23.748	-1.976	-0.22611	1.16968
	ben1-1	25.899	29.768	3.869	5.61889	0.0203491
R3	Col-0	25.646	23.851	-1.795	-0.04511	1.03176
	ben1-1	25.521	33.396	7.875	9.62489	0.00126654
R1 BL	Col-0	25.738	23.957	-1.781	-0.03111	1.0218
	ben1-1	26.069	33.339	7.27	9.01989	0.00192638
R2 BL	Col-0	25.96	23.887	-2.073	-0.32311	1.25102
	ben1-1	25.867	32.74	6.873	8.62289	0.0025366
R3 BL	Col-0	25.935	24.254	-1.681	0.06889	0.953371
	ben1-1	25.853	33.206	7.353	9.10289	0.00181868
TECH3
R1	Col-0	25.694	24.185	-1.509	0.24089	0.846223
	ben1-1	25.605	34.379	8.774	10.5239	0.000679193
R2	Col-0	25.666	23.838	-1.828	-0.07811	1.05563
	ben1-1	26.109	29.911	3.802	5.55189	0.0213164
R3	Col-0	25.517	23.805	-1.712	0.03789	0.974079
	ben1-1	25.43	32.975	7.545	9.29489	0.00159206
R1 BL	Col-0	25.713	23.728	-1.985	-0.23511	1.177
	ben1-1	25.772	32.831	7.059	8.80889	0.00222977
R2 BL	Col-0	25.778	23.989	-1.789	-0.03911	1.02748
	ben1-1	26.101	32.544	6.443	8.19289	0.00341739
R3 BL	Col-0	25.966	23.884	-2.082	-0.33211	1.25885
	ben1-1	26.142	34.241	8.099	9.84889	0.0010844
		Undetermined	Undetermined
		Undetermined	Undetermined
			Undetermined
			Col-0 BL ctrl
			-1.676
			-1.754
			-1.738
			-1.761
			-1.976
			-1.795
			-1.509
			-1.828
			-1.712
			-1.74989

## Sheet: BAS1 expression-BL treatment
	UBQ CT	BAS1 CT	dCT	ddCT	RQ
Col-0	25.79	27.859	2.069	0.026889	0.981535
ben1-1	25.731	27.901	2.17	0.127889	0.91517			Col-0	ben1-1	Col-0 (BL)	ben1-1 (BL)
Col-0	25.75	27.887	2.137	0.094889	0.936344	Tech 1	R1	0.981535	0.91517	1.55953	1.48773
ben1-1	26.068	28.41	2.342	0.299889	0.812315		R2	0.936344	0.812315	1.53061	1.4065
Col-0	25.84	27.868	2.028	-0.014111	1.00983		R3	1.00983	0.895715	1.90015	1.36994
ben1-1	25.693	27.894	2.201	0.158889	0.895715	Tech 2	R1	1.45308	1.0921	1.46928	1.54447
Col-0	25.857	27.258	1.401	-0.641111	1.55953		R2	0.739238	0.793945	1.65647	1.39003
ben1-1	26.06	27.529	1.469	-0.573111	1.48773		R3	0.998	0.795046	1.68192	1.66568
Col-0	26.009	27.437	1.428	-0.614111	1.53061	Tech 3	R1	1.17374	1.22783	1.73641	1.48258
ben1-1	26.141	27.691	1.55	-0.492111	1.4065		R2	0.924094	0.903822	1.74003	1.55737
Col-0	25.985	27.101	1.116	-0.926111	1.90015		R3	0.926659	0.817965	1.96716	1.48053
ben1-1	26.075	27.663	1.588	-0.454111	1.36994		Average	1.01583	0.917101	1.69351	1.4872
							Std dev	0.199009	0.149453	0.165021	0.0934278
Col-0	26.274	27.777	1.503	-0.539111	1.45308		Std err	0.0663365	0.0498176	0.055007	0.0311426
ben1-1	25.795	27.71	1.915	-0.127111	1.0921
Col-0	25.745	28.223	2.478	0.435889	0.739238
ben1-1	26.008	28.383	2.375	0.332889	0.793945
Col-0	25.886	27.931	2.045	0.002889	0.998
ben1-1	25.557	27.93	2.373	0.330889	0.795046
Col-0	25.781	27.268	1.487	-0.555111	1.46928
ben1-1	26.193	27.608	1.415	-0.627111	1.54447
Col-0	26.001	27.315	1.314	-0.728111	1.65647
ben1-1	26.152	27.719	1.567	-0.475111	1.39003
Col-0	26.06	27.352	1.292	-0.750111	1.68192
ben1-1	26.426	27.732	1.306	-0.736111	1.66568
Col-0	26.002	27.813	1.811	-0.231111	1.17374
ben1-1	25.927	27.673	1.746	-0.296111	1.22783
Col-0	25.834	27.99	2.156	0.113889	0.924094
ben1-1	26.132	28.32	2.188	0.145889	0.903822
Col-0	25.829	27.981	2.152	0.109889	0.926659
ben1-1	25.628	27.96	2.332	0.289889	0.817965
Col-0	25.943	27.189	1.246	-0.796111	1.73641
ben1-1	26.163	27.637	1.474	-0.568111	1.48258
Col-0	26.111	27.354	1.243	-0.799111	1.74003
ben1-1	26.321	27.724	1.403	-0.639111	1.55737
Col-0	26.14	27.206	1.066	-0.976111	1.96716
ben1-1	26.299	27.775	1.476	-0.566111	1.48053
	Undetermined	Undetermined
	Undetermined	Undetermined
	2.069
	2.137
	2.028
	1.503
	2.478
	2.045
	1.811
	2.156
	2.152
	2.04211
